# Supplementary material for: A lineage-specific protein network at the trypanosome nuclear envelope
Source: Nucleus. 2024 Apr 11;15(1):2310452. doi: 10.1080/19491034.2024.2310452 (PMC11018031; doi:10.1080/19491034.2024.2310452)
Supplement: Butterfield et al Supplementary Tables.xlsx [file KNCL_A_2310452_SM3295.xlsx]

## Sheet: S1 - Database organisms
Organism	Source	Website	Date obtained	Domain	Assembly details	All databases were downloaded between August 2016 and January 2017 unless otherwise stated
Entamoeba histolytica	UniProt	http://www.uniprot.org/proteomes/UP000001926		Amorphea
Homo sapiens	UniProt	http://www.uniprot.org/proteomes/UP000005640		Amorphea
Saccharomyces cerevisiae S288c	UniProt	http://www.uniprot.org/proteomes/UP000002311		Amorphea
Dictyostelium discoideum	UniProt	http://www.uniprot.org/proteomes/UP000002195		Amorphea
Angomonas deanei	UniProt	https://www.uniprot.org/proteomes/UP000515908		Excavates	GCA_000442575
Euglena gracilis	In house	Ebenezer et al. 2019, BMC biology, 17:1-23.		Excavates
Giardia lamblia	UniProt	http://www.uniprot.org/proteomes/UP000001548		Excavates
Perkinsela sp ccap 1560/4	Ensembl Protists	https://protists.ensembl.org/Perkinsela_sp_ccap_1560_4_gca_001235845/Info/Index	2017-08-01	Excavates
Strigomonas culicis	UniProt	https://www.uniprot.org/proteomes/UP000015354		Excavates	GCA_000442495
Crithidia fasciculata	TriTrypDB version 29	https://tritrypdb.org/common/downloads/		Excavates
Endotrypanum monterogeii	TriTrypDB version 29	https://tritrypdb.org/common/downloads/		Excavates
Leishmania donovani	TriTrypDB version 29	https://tritrypdb.org/common/downloads/		Excavates
Leishmania major Friedlin	TriTrypDB version 29	https://tritrypdb.org/common/downloads/		Excavates
Leptomonas pyrrhocoris	TriTrypDB version 29	https://tritrypdb.org/common/downloads/		Excavates
Leptomonas seymouri	TriTrypDB version 29	https://tritrypdb.org/common/downloads/		Excavates
Trypanosoma brucei brucei TREU927	TriTrypDB version 29	https://tritrypdb.org/common/downloads/		Excavates
Trypanosoma cruzi Dm28c	TriTrypDB version 29	https://tritrypdb.org/common/downloads/		Excavates
Blechomonas ayalai	TriTrypDB version 33	https://tritrypdb.org/common/downloads/	2017-07-01	Excavates
Paratrypanosoma confusum	TriTrypDB version 40	https://tritrypdb.org/common/downloads/	2018-11-01	Excavates
Trichomonas vaginalis	UniProt	http://www.uniprot.org/proteomes/UP000001542		Excavates
Bodo saltans	UniProt	http://www.uniprot.org/proteomes/UP000051952		Excavates
Naegleria gruberi	UniProt	http://www.uniprot.org/proteomes/UP000006671		Excavates
Phytomonas sp isolate EM1	Ensembl Protists	https://protists.ensembl.org/Phytomonas_sp_isolate_em1_gca_000582765/Info/Index?db=core		Excavates
Phytomonas sp isolate Hart1	Ensembl Protists	https://protists.ensembl.org/Phytomonas_sp_isolate_hart1_gca_000982615/Info/Index		Excavates
Arabidopsis thaliana	UniProt	http://www.uniprot.org/proteomes/UP000006548		Plantae
Chlamydomonas reinhardtii	UniProt	http://www.uniprot.org/proteomes/UP000006906		Plantae
Cyanidioschyzon merolae	UniProt	http://www.uniprot.org/proteomes/UP000007014		Plantae
Oryza sativa japonica	UniProt	http://www.uniprot.org/proteomes/UP000059680		Plantae
Physcomitrella patens subspecies patens	UniProt	http://www.uniprot.org/proteomes/UP000006727		Plantae
Phytophthora infestans	UniProt	http://www.uniprot.org/proteomes/UP000006643		TSAR
Plasmodium falciparum	UniProt	http://www.uniprot.org/proteomes/UP000001450		TSAR
Tetrahymena thermophila	UniProt	http://www.uniprot.org/proteomes/UP000009168		TSAR
Symbiodinium minutum	OIST Marine Genomics Unit - Genome Projects	http://marinegenomics.oist.jp/symb/viewer/download?project_id=21		TSAR
Toxoplasma gondii	UniProt	http://www.uniprot.org/proteomes/UP000002226		TSAR
Plasmodiophora brassicae	UniProt	http://www.uniprot.org/proteomes/UP000039324		TSAR
Reticulomyxa filosa	UniProt	http://www.uniprot.org/proteomes/UP000023152		TSAR

## Sheet: S2 - NUP-1 CoIP
rank	log(e)	log(I)	% (measured)	% (corrected)	unique	total	Mr	Accession	Updated accession	Description
1	-1669.1	8.92	25	30	165	1905	406.7	Tb927.2.4230	Tb927.2.4230	NUP-1 protein, putative
2	-1339.4	7.71	44	79	133	648	332.7	Tb927.7.6670	Tb927.7.6670	hypothetical protein, conserved	LAP333
3	-756.5	6.97	51	70	74	248	170.2	Tb09.160.4710	Tb927.9.6460	hypothetical protein, conserved	NUP-2
4	-652	7	40	63	65	223	225.4	Tb927.4.2880	Tb927.4.2880	Nucleoporin NUP225
5	-433.2	6.79	36	56	40	158	152.9	Tb927.10.9650	Tb927.10.9650	Nucleoporin NUP152
6	-410.8	6.97	37	75	42	164	158.3	Tb11.03.0140	Tb927.11.980	Nucleoporin NUP158
7	-303	6.45	34	48	33	88	144.3	Tb927.10.8170	Tb927.10.8170	Nucleoporin NUP144
8	-294.9	6.82	39	57	33	111	132.3	Tb927.7.2300	Tb927.7.2300	Nucleoporin NUP132
9	-293.3	6.32	27	42	33	71	172.9	Tb927.6.890	Tb927.6.890	hypothetical protein, conserved	LAP173
10	-270.3	6.59	35	64	32	98	108.7	Tb11.01.7630	Tb927.11.15990	Nucleoporin NUP109
11	-259.5	6.44	34	57	26	96	110.2	Tb927.5.3400	Tb927.5.3400	calcium-translocating P-type ATPase
12	-240.9	6.3	38	54	25	72	102.1	Tb927.8.3950	Tb927.8.3950	hypothetical protein, conserved	LAP102
13	-228.2	8.12	34	47	21	564	25.4	TRY1_BOVIN	#N/A	#N/A
14	-215.7	6.46	26	80	19	81	98.1	Tb927.3.3180	Tb927.3.3180	Nucleoporin NUP98
15	-183.2	7.01	68	100+	19	259	26.9	GFP_AEQVI	#N/A	#N/A
16	-179.7	6.39	31	46	19	59	96.5	Tb927.10.7060	Tb927.10.7060	Nucleoporin NUP96
17	-172.8	6.29	47	69	15	60	49.7	Tb927.1.2330	Tb927.1.2330	beta tubulin
18	-170.7	6.08	17	25	19	43	181.4	Tb927.10.8910	Tb927.10.8910	Nucleoporin NUP181
19	-164.2	6.03	28	34	19	39	94.3	Tb927.10.4560	Tb927.10.4560	elongation factor 2
20	-125.3	6.14	23	32	15	51	109.7	Tb11.03.0810	Tb927.11.330	Myosin-like protein 1	Nup110
21	-113.9	5.91	14	19	14	35	149.1	Tb11.01.2880	Tb927.11.11080	Nucleoporin NUP149
22	-113.2	5.99	21	30	13	35	89.1	Tb11.02.0460	Tb927.11.2950	Nucleoporin NUP89
23	-108.6	6.34	19	23	13	35	69.2	ALBU_BOVIN	#N/A	#N/A
24	-105.3	5.62	26	81	12	34	64.2	Tb927.4.4310	Tb927.4.4310	Nucleoporin NUP64
25	-99.1	5.76	22	28	10	22	71.8	Tb09.160.0400	Tb927.9.1410	SUMO-interacting motif-containing protein	LAP71
26	-97.2	6.05	20	32	12	24	82.4	Tb09.211.4780	Tb927.9.14240	Nucleoporin NUP82
27	-91	5.7	20	40	11	19	59.5	K1C10_HUMAN	#N/A	#N/A
28	-88.4	5.59	22	37	12	18	65.8	K2C1_HUMAN	#N/A	#N/A
29	-85.7	6.24	34	55	10	32	49.8	Tb927.1.2340	Tb927.1.2340	alpha tubulin
30	-82.6	5.66	17	23	9	17	65.8	K22E_HUMAN	#N/A	#N/A
31	-75.8	5.62	15	22	10	25	82.9	Tb09.160.0970	Tb927.9.2220	SUMO1/Ulp2, putative
32	-60.4	5.22	8.7	12	8	12	100	Tb09.211.2460	Tb927.9.11150	hypothetical protein, conserved	LAP92
33	-54.2	5.69	8.3	10	9	14	118.8	Tb11.01.1540	Tb927.11.9780	Nucleoporin NUP119
34	-51	5.31	18	23	8	10	75.3	Tb11.01.3110	Tb927.11.11330	heat shock protein 70
35	-47.1	5.33	7.8	13	7	12	138.1	Tb927.7.3550	Tb927.7.3550	cytoskeleton associated protein, putative
36	-42.1	5.47	14	27	4	13	48.5	Tb11.02.2120	Tb927.11.4540	Nucleoporin NUP48
37	-39.4	5.26	12	26	6	11	85.9	Tb927.8.7980	Tb927.8.7980	Pyrophosphate-energized vacuolar membrane proton pump 2, putative
38	-39	5.35	17	26	5	11	58.8	Tb927.7.4760	Tb927.7.4760	hypothetical protein, conserved	LAP59
39	-39	5.37	4.1	6	7	15	244.8	Tb927.3.2600	Tb927.3.2600	ATP-dependent DEAD/H RNA helicase, putative
40	-38.1	5.25	16	26	7	15	64.8	Tb927.10.3810	Tb927.10.3810	Nucleoporin NUP65
41	-36.7	5.52	18	32	6	11	49.1	Tb927.10.2100	Tb927.10.2100	elongation factor 1-alpha
42	-35.4	5.05	13	17	6	7	71.4	Tb927.6.3740	Tb927.6.3740	heat shock 70 kDa protein, mitochondrial precursor, putative
43	-34.7	5.13	6.5	8	6	13	97.8	H25N7.12	H25N7.12	retrotransposon hot spot protein, RHS4
44	-32.1	5.16	3.2	4	5	7	204	Tb927.5.3800	Tb927.5.3800	glutamine hydrolysing (not ammonia-dependent) carbomoyl phosphate synthase, putative
45	-31.7	4.98	1.5	2	5	10	511	Tb927.4.2070	Tb927.4.2070	antigenic protein, putative
46	-30.7	5.2	6.9	11	4	8	94.2	Tb927.6.4100	Tb927.6.4100	hypothetical protein, conserved
47	-30.3	5.48	18	30	5	9	31.5	Tb927.10.3640	Tb927.10.3640	nuclear transmembrane protein, putative
48	-29.5	5.06	1.3	2	1	1	98.3	Tb927.2.470	Tb927.2.470	retrotransposon hot spot protein 4 (RHS4), putative
49	-28.7	5.45	6.4	10	4	9	80.7	Tb927.10.10890	Tb927.10.10890	heat shock protein, putative
50	-25	4.93	1.4	3	4	8	329.4	Tb927.10.1450	Tb927.10.1450	plectin, putative
51	-23.9	4.53	4	6	3	6	117.8	Tb11.01.7010	Tb927.11.15370	Importin subunit beta-4, putative
52	-22.5	4.65	7.1	11	4	11	62	Tb927.10.3210	Tb927.10.3210	delta-1-pyrroline-5-carboxylate dehydrogenase, putative
53	-17.6	4.98	9.2	18	3	4	63.6	Tb11.01.0480	Tb927.11.8060	SNARE associated Golgi protein, putative
54	-17.6	4.43	1	2	2	5	287	Tb09.160.1560	Tb927.9.2900	U3 small nucleolar RNA-associated protein 10, putative
55	-17	4.65	11	17	3	10	42.4	Tb927.6.1920	Tb927.6.1920	hypothetical protein, conserved
56	-16.7	4.77	4.2	7	3	3	121.3	Tb09.160.1250	Tb927.9.2590	hypothetical protein, conserved
57	-16.1	4.39	5.6	16	3	4	62.4	Tb927.4.5200	Tb927.4.5200	Nucleoporin NUP62
58	-15.5	4.38	1.2	1	3	6	249.1	Tb927.5.2290	Tb927.5.2290	ATP-dependent RNA helicase, putative
59	-14.5	4.5	1.2	2	3	3	470.4	Tb927.8.1590	Tb927.8.1590	ubiquitin-protein ligase, putative
60	-14.3	5.06	2.2	3	3	4	259	Tb927.10.1510	Tb927.10.1510	CCR4-NOT transcription complex subunit 1
61	-14.2	4.96	0.8	1	1	1	95.1	Tb927.2.1210	Tb927.2.1210	retrotransposon hot spot protein 4 (RHS4), putative
62	-13.9	5.15	3.7	5	2	5	76.6	Tb927.4.250	Tb927.4.250	retrotransposon hot spot protein 5 (RHS5), putative
63	-13.5	4.52	7.9	10	3	4	32.4	Tb11.02.1290	Tb927.11.3790	hypothetical protein, conserved
64	-12.9	4.9	5.9	14	2	5	54.1	Tb11.01.4650	Tb927.11.13080	hypothetical protein, conserved
65	-12.3	5.15	1.9	3	2	4	100.2	Tb927.10.12500	Tb927.10.12500	P-type H+-ATPase, putative
66	-11.4	4.87	1.5	2	2	3	190.5	Tb927.10.6050	Tb927.10.6050	clathrin heavy chain
67	-11.3	4.5	1.9	3	2	4	112	Tb09.160.4310	Tb927.9.5900	glutamate dehydrogenase
68	-11.1	4.49	0.5	1	2	2	512.3	Tb927.1.880	Tb927.1.880	Midasin, putative
69	-11	3.7	2.3	3	2	2	123.6	Tb927.5.930	Tb927.5.930	NADH-dependent fumarate reductase
70	-10.7	5.36	0.8	1	2	4	324	Tb927.1.1930	Tb927.1.1930	phosphatidylinositol 3-kinase, putative
71	-10.4	4.81	1	1	1	2	94.9	Tb927.2.100	Tb927.2.100	retrotransposon hot spot protein 1 (RHS1), putative
72	-10.4	4.57	2	3	2	2	106.5	Tb927.6.4740	Tb927.6.4740	importin-alpha re-exporter protein, putative
73	-9.9	4.17	2.7	4	2	5	62.1	K1C9_HUMAN	#N/A	#N/A
74	-9.7	4.06	2.2	3	2	4	141.1	Tb11.01.4940	Tb927.11.13360	AAA ATPase, putative
75	-9.3	4.58	9.6	11	1	2	12.4	Tb927.5.3210	Tb927.5.3210	small ubiquitin-related modifier
76	-9	4.69	4.1	6	2	3	48.4	Tb11.01.1350	Tb927.11.9590	S-adenosylhomocysteine hydrolase, putative
77	-8.9	4	5.6	9	2	4	41.6	Tb927.10.14180	Tb927.10.14180	protein transport protein SEC13
78	-8.6	4.56	2.3	3	2	2	76.6	Tb11.01.1680	Tb927.11.9920	polyubiquitin, putative
79	-8.4	5.1	11	15	2	5	24.4	Tb927.3.1120	Tb927.3.1120	GTP-binding nuclear protein rtb2, putative
80	-8.2	4.52	3.7	4	2	2	46.6	Tb927.10.2890	Tb927.10.2890	enolase
81	-7.8	4.67	4.8	7	1	1	67.7	Tb09.v4.0013	Tb09.v4.0013	retrotransposon hot spot (RHS) protein, putative
82	-7.1	4.91	4.2	6	2	2	95	Tb927.10.2900	Tb927.10.2900	importin beta-1 subunit, putative
83	-7	4.43	0.4	1	2	2	432.6	Tb927.10.3790	Tb927.10.3790	hypothetical protein, conserved
84	-6.8	5.13	5.3	8	2	2	79.2	Tb927.4.1330	Tb927.4.1330	DNA topoisomerase IB, large subunit
85	-6.8	4.41	1	1	2	2	242.8	Tb927.8.7100	Tb927.8.7100	acetyl-CoA carboxylase
86	-6.8	4.05	0.5	1	2	2	530.8	Tb11.02.0760	Tb927.11.3250	dynein heavy chain, putative
87	-6.5	4.03	1.5	2	2	2	110.9	Tb927.6.4480	Tb927.6.4480	valyl-tRNA synthetase, putative
88	-6.4	4.68	0.6	1	1	2	483.5	Tb10.v4.0053	Tb10.v4.0053	hypothetical protein
89	-6.2	4.67	0.2	0	1	1	480	Tb11.01.3010	Tb927.11.11220	dynein heavy chain, putative
90	-5	4.7	6	9	1	5	30.9	Tb927.8.2460	Tb927.8.2460	hypothetical protein, conserved
91	-4.6	3.87	4.1	15	1	1	45.3	Tb927.10.13290	Tb927.10.13290	ethanolamine phosphotransferase (EPT)
92	-4.5	4.16	5.7	7	1	1	33.2	Tb927.10.2560	Tb927.10.2560	mitochondrial malate dehydrogenase
93	-4.4	4.49	9.6	12	1	2	12.3	Tb927.8.5120	Tb927.8.5120	cytochrome c
94	-4.3	3.9	0.7	1	1	2	197.6	Tb927.10.15750	Tb927.10.15750	Tripartite attachment complex protein 197
95	-4	3.69	4.2	6	1	1	51.5	Tb927.10.12260	Tb927.10.12260	cytosolic nonspecific dipeptidase, putative
96	-3.8	4.06	0.7	1	1	1	193.7	Tb927.4.4490	Tb927.4.4490	multidrug resistance protein E
97	-3.7	3.79	0.8	1	1	1	160.6	Tb09.211.1620	Tb927.9.10100	Mitochondrial processome subunit 1
98	-3.5	4.88	0.9	7	1	3	140.3	Tb11.01.2885	Tb927.11.11090	Nucleoporin NUP140
99	-3.4	4.45	4.2	7	1	3	24.5	CAS1_BOVIN	#N/A	#N/A
100	-3.3	4.39	2.7	7	1	2	33.3	Tb927.3.1840	Tb927.3.1840	3-oxo-5-alpha-steroid 4-dehydrogenase, putative
101	-3.2	4.66	3.7	6	1	2	29.2	Tb927.2.2510	Tb927.2.2510	Mitochondrial outer membrane protein porin 1
102	-3	4.86	0.4	0	1	2	657.8	Tb11.57.0008	Tb927.11.1090	calpain-like protein, putative
103	-2.9	6.03	0.9	1	1	9	217.4	Tb927.7.5440	Tb927.7.5440	hypothetical protein, conserved
104	-2.5	4.4	2.1	3	1	1	81.5	Tb11.02.3260	Tb927.11.5560	hypothetical protein, conserved
105	-2.5	5.08	1.5	3	1	4	123.8	Tb927.7.2330	Tb927.7.2330	Protein of unknown function (DUF1663), putative
106	-2.4	4.34	5	8	1	1	22.4	Tb09.160.4250	Tb927.9.5770	tryparedoxin peroxidase
107	-2.1	6.76	2.4	3	1	15	42.2	Tb927.7.5530	Tb927.7.5530	hypothetical protein, conserved
108	-2.1	3.8	5.7	10	1	1	40.1	Tb927.10.3330	Tb927.10.3330	DDRGK domain containing protein, putative
109	-2	4.81	1.3	2	1	1	162.1	Tb927.2.2720	Tb927.2.2720	STE/STE7 protein kinase, putative
110	-2	3.89	1.4	2	1	1	64.9	Tb09.211.3840	Tb927.9.12900	RNA polymerase-associated protein LEO1, putative
111	-2	4.89	0.8	1	1	3	134.5	Tb927.4.3810	Tb927.4.3810	DNA-directed RNA polymerase II subunit 2, putative
112	-2	3.39	2.3	7	1	1	74.8	Tb927.8.8050	Tb927.8.8050	Nucleoporin NUP75
113	-1.9	4.02	17	19	1	1	4.6	Tb09.160.1900	#N/A	#N/A
114	-1.9	5.17	0.7	1	1	3	185.2	H25N7.03	H25N7.03	ingi protein (ORF1)
115	-1.9	3.73	2.8	4	1	2	39	Tb927.6.4280	Tb927.6.4280	glyceraldehyde 3-phosphate dehydrogenase, glycosomal
116	-1.9	3.89	1	2	1	1	110.7	Tb927.10.7540	Tb927.10.7540	VRR-NUC domain containing protein, putative
117	-1.8	3.26	1.9	2	1	1	90.9	Tb927.5.1090	Tb927.5.1090	threonyl-tRNA synthetase, putative
118	-1.8	3.66	9	17	1	1	11.1	Tb927.5.4170	Tb927.5.4170	histone H4, putative
119	-1.8	4.29	14	32	1	2	12.5	Tb927.8.3120	Tb927.8.3120	Uncharacterised protein family UPF0546, putative
120	-1.7	4.32	3.8	5	1	1	41	Tb927.10.5620	Tb927.10.5620	fructose-bisphosphate aldolase, glycosomal
121	-1.7	4.65	2.5	4	1	1	88.1	Tb927.10.12140	Tb927.10.12140	hypothetical protein, conserved
122	-1.7	5.56	4.8	7	1	1	77.8	Tb927.8.3300	Tb927.8.3300	LSU ribosomal protein, mitochondrial, putative
123	-1.7	4.59	1	2	1	1	98.1	Tb927.5.3850	Tb927.5.3850	XRN 5'-3' exonuclease N-terminus, putative
124	-1.6	3.92	6.2	17	1	1	35.1	Tb927.6.3960	Tb927.6.3960	Nucleotide sugar transporter 4
125	-1.6	4.84	0.5	1	1	1	360.8	Tb927.10.6150	Tb927.10.6150	neurobeachin/beige protein, putative
126	-1.6	4.58	0.6	1	1	2	117.9	Tb927.8.4660	Tb927.8.4660	hypothetical protein, conserved
127	-1.6	3.8	1	1	1	1	113.2	Tb09.160.4760	Tb927.9.6530	hypothetical protein
128	-1.6	4.29	7.2	10	1	1	41.3	Tb927.3.2640	Tb927.3.2640	hypothetical protein, conserved
129	-1.6	3.64	2.4	3	1	1	41.9	Tb09.211.0620	Tb927.9.8850	actin A
130	-1.6	4.26	3.3	6	1	1	52.8	Tb927.3.3540	Tb927.3.3540	Nucleoporin NUP53b
131	-1.5	3.67	4.7	7	1	1	51.6	Tb11.02.3610	Tb927.11.5850	RNA-binding protein 38, putative
132	-1.5	4.37	1.7	3	1	1	73.4	Tb927.8.7220	Tb927.8.7220	tousled-like kinase II
133	-1.5	3.58	0.6	1	1	1	156	Tb11.01.6260	Tb927.11.14630	ATP-dependent DNA DEAD/DEAH box helicase, putative
134	-1.5	4.63	6	12	1	1	24.9	Tb09.v4.0109	Tb09.v4.0109	hypothetical protein
135	-1.5	3.84	2	3	1	1	54.4	Tb927.10.14140	Tb927.10.14140	pyruvate kinase 1
136	-1.5	4.18	1.4	2	1	2	59.5	Tb927.10.6400	Tb927.10.6400	chaperonin HSP60, mitochondrial precursor
137	-1.4	3.39	4	6	1	1	41.6	Tb11.01.2800	Tb927.11.11010	hypothetical protein, conserved
138	-1.4	3.38	2.1	3	1	1	99.5	Tb11.02.0200	Tb927.11.2600	hypothetical protein, conserved
139	-1.4	3.78	6.5	16	1	1	43.5	Tb927.5.310b	#N/A	#N/A
140	-1.4	4.14	6.1	10	1	1	25.6	CTRA_BOVIN	#N/A	#N/A
141	-1.4	4.31	1.9	2	1	1	156.2	Tb11.02.1810	Tb927.11.4280	hypothetical protein, conserved
142	-1.4	4.9	2.8	7	1	1	86.3	Tb927.2.4470	Tb927.2.4470	hypothetical protein, conserved
143	-1.3	4.51	8.7	14	1	1	16.3	Tb927.4.2740	Tb927.4.2740	p25-alpha, putative
144	-1.3	3.38	2.9	4	1	1	37.8	Tb09.211.0840	Tb927.9.9180	hypothetical protein, conserved
145	-1.3	4.64	0.9	1	1	1	112.9	Tb11.01.1740	Tb927.11.9980	2-oxoglutarate dehydrogenase E1 component, putative
146	-1.3	5.05	26	60	1	1	7.7	Tb927.3.960	Tb927.3.960	protein transport protein Sec61 gamma subunit, putative
147	-1.3	4.68	6	9	1	1	50.6	Tb927.10.15770	Tb927.10.15770	hypothetical protein, conserved
148	-1.3	5.45	0.6	1	1	2	186.7	Tb927.3.2730	Tb927.3.2730	SUMO-interacting motif-containing protein
149	-1.3	4.19	3.4	4	1	1	40	Tb927.7.510	Tb927.7.510	hypothetical protein, conserved
150	-1.3	4.44	3.3	5	1	1	58.1	Tb927.8.7570	Tb927.8.7570	tRNA-dihydrouridine synthase 1, putative
151	-1.3	4.27	3	4	1	1	64.9	Tb927.8.980	Tb927.8.980	phosphoacetylglucosamine mutase
152	-1.3	5.26	3.2	5	1	3	70.5	Tb927.7.4090	Tb927.7.4090	CMGC/DYRK protein kinase, putative
153	-1.3	3.34	2.1	3	1	1	60.1	Tb927.10.7680	Tb927.10.7680	GTPase activating protein, putative
154	-1.2	4.39	2.5	4	1	1	45	Tb927.8.7270	Tb927.8.7270	Endoplasmic Reticulum-Golgi Intermediate Compartment (ERGIC)/Endoplasmic reticulum vesicle transporter, putative
155	-1.2	4.39	0.4	1	1	1	320.4	Tb11.01.6300	Tb927.11.14680	phosphatidylinositol 3-related kinase, putative
156	-1.2	4.36	6.6	16	1	1	14.7	Tb09.211.2340	#N/A	#N/A
157	-1.2	4.06	1.9	2	1	1	61.4	Tb09.211.2570	Tb927.9.11270	t- complex protein 1 (eta subunit), putative
158	-1.2	3.88	0.6	1	1	1	121.4	Tb927.10.10090	Tb927.10.10090	Component of motile flagella 14
159	-1.2	3.93	3.6	6	1	1	66.8	Tb11.01.2520	Tb927.11.10750	pre-mRNA-splicing factor CWC22, putative
160	-1.2	4.48	5.8	8	1	1	37.6	Tb927.8.6610	Tb927.8.6610	hypothetical protein, conserved
161	-1.2	3.86	1.4	2	1	1	104.6	Tb927.1.4420	Tb927.1.4420	ABC transporter, putative
162	-1.2	3.32	6.9	8	1	1	32.4	Tb11.01.4030	Tb927.11.12210	Domain of unknown function (DUF4586), putative
163	-1.2	4.58	4.2	5	1	1	45.3	Tb927.5.2760	Tb927.5.2760	UDP-Gal or UDP-GlcNAc-dependent glycosyltransferase, putative
164	-1.2	4.56	1.4	2	1	1	108.8	Tb927.8.700	Tb927.8.700	DNA repair and recombination helicase protein PIF7
165	-1.1	3.77	6.2	7	1	1	26.8	Tb927.1.5080	Tb927.1.5080	expression site-associated gene 9 (ESAG9) protein, putative
166	-1.1	3.63	2.4	4	1	1	88.8	Tb927.4.2730	Tb927.4.2730	kinesin, putative
167	-1.1	4.59	0.5	1	1	1	329	Tb09.160.0670	Tb927.9.1770	Zn-finger in Ran binding protein and others/SPRY domain/HECT-domain (ubiquitin-transferase), putative
168	-1.1	3.59	1.8	3	1	1	71.3	Tb927.10.14550	Tb927.10.14550	ATP-dependent RNA helicase HEL67
169	-1.1	4.21	0.8	1	1	1	98.4	Tb927.8.8330	Tb927.8.8330	cysteine peptidase, putative
170	-1.1	3.56	0.6	1	1	1	136.1	Tb927.10.14920	Tb927.10.14920	hypothetical protein, conserved
171	-1.1	3.54	4	8	1	1	32.1	Tb927.4.2550	Tb927.4.2550	hypothetical protein, conserved
172	-1.1	4.97	4.2	7	1	1	58.3	Tb927.8.4920	Tb927.8.4920	hypothetical protein, conserved
173	-1.1	3.67	1.4	2	1	1	110.1	Tb11.01.8770	Tb927.11.17000	AIR9-like protein
174	-1.1	3.63	1.7	3	1	1	63.5	Tb927.7.7420	Tb927.7.7420	ATP synthase F1, alpha subunit
175	-1.1	5.28	3.7	5	1	1	74.6	Tb09.244.2560	Tb927.9.15470	kinesin, putative
176	-1.1	4.63	0.6	1	1	1	308.3	Tb927.7.830	Tb927.7.830	telomerase-associated protein, putative
177	-1.1	4.76	10	16	1	1	27.2	Tb927.2.3720	Tb927.2.3720	ubiquitin-conjugating enzyme, putative
178	-1.1	3.62	2.9	4	1	1	27.6	Tb11.01.2560	Tb927.11.10790	40S ribosomal protein SA, putative
179	-1.1	4.55	12	15	1	1	29	Tb927.5.3100	Tb927.5.3100	hypothetical protein
180	-1.1	3.4	3.8	5	1	1	21.7	Tb11.0740	Tb11.0740	hypothetical protein
181	-1.1	5.11	6.9	12	1	1	14.7	Tb09.v4.0152	Tb09.v4.0152	hypothetical protein
182	-1.1	4.1	4.2	6	1	1	62.4	Tb927.10.5970	Tb927.10.5970	predicted zinc finger protein
183	-1.1	4.42	1.8	3	1	1	139	Tb427.BES51.6	Tb427.BES51.6	expression site-associated gene 4 (ESAG4, pseudogene), putative
184	-1.1	4.28	11	24	1	1	9.6	Tb927.10.3280	Tb927.10.3280	60S ribosomal proteins L38, putative
185	-1	3.1	3.8	5	1	1	49.4	Tb927.7.7070	Tb927.7.7070	MYND finger, putative

## Sheet: S3 - NUP-2 CoIP
rank	log(e)	log(I)	% (measured)	% (corrected)	unique	total	Mr	Accession	Updated accession	Description
1	-589.8	6.21	44	60	63	196	170.2	Tb09.160.4710	Tb927.9.6460	hypothetical protein, conserved	NUP-2
2	-491.2	5.96	20	36	50	135	332.7	Tb927.7.6670	Tb927.7.6670	hypothetical protein, conserved	LAP333
3	-441.8	6.04	52	73	47	181	109.7	Tb11.03.0810	Tb927.11.330	Myosin-like protein 1	Nup110
4	-411	5.92	34	69	45	111	158.3	Tb11.03.0140	Tb927.11.980	Nucleoporin NUP158
5	-359.2	5.91	11	13	40	102	406.7	Tb927.2.4230	Tb927.2.4230	NUP-1 protein, putative	NUP-1
6	-289.2	5.71	41	58	33	82	102.1	Tb927.8.3950	Tb927.8.3950	hypothetical protein, conserved	LAP102
7	-268.8	6.33	61	91	27	154	49.7	Tb927.1.2330	Tb927.1.2330	beta tubulin
8	-231.9	5.56	40	60	26	67	96.5	Tb927.10.7060	Tb927.10.7060	Nucleoporin NUP96
9	-223.2	5.61	39	51	24	74	71.8	Tb09.160.0400	Tb927.9.1410	SUMO-interacting motif-containing protein	LAP71
10	-222.3	5.39	17	26	27	68	225.4	Tb927.4.2880	Tb927.4.2880	Nucleoporin NUP225
11	-216.1	5.72	30	44	25	63	132.3	Tb927.7.2300	Tb927.7.2300	Nucleoporin NUP132
12	-215.8	5.59	55	69	24	59	38.3	Tb09.160.2360	Tb927.9.3760	Nucleoporin GLE2
13	-201.6	5.82	56	92	22	67	49.8	Tb927.1.2340	Tb927.1.2340	alpha tubulin
14	-195.3	5.54	22	31	21	59	144.3	Tb927.10.8170	Tb927.10.8170	Nucleoporin NUP144
15	-173.9	5.55	27	44	19	54	110.2	Tb927.5.3400	Tb927.5.3400	calcium-translocating P-type ATPase
16	-162.8	5.46	18	34	17	39	108.7	Tb11.01.7630	Tb927.11.15990	Nucleoporin NUP109
17	-160	5.42	13	20	18	50	172.9	Tb927.6.890	Tb927.6.890	hypothetical protein, conserved	LAP173
18	-156.9	5.42	24	34	19	54	89.1	Tb11.02.0460	Tb927.11.2950	Nucleoporin NUP89
19	-155.3	5.5	17	27	16	49	152.9	Tb927.10.9650	Tb927.10.9650	Nucleoporin NUP152
20	-149.4	5.33	30	94	16	51	64.2	Tb927.4.4310	Tb927.4.4310	Nucleoporin NUP64
21	-126	5.47	27	76	16	36	62.4	Tb927.4.5200	Tb927.4.5200	Nucleoporin NUP62
22	-120.6	5.27	25	33	14	36	75.3	Tb11.01.3110	Tb927.11.11330	heat shock protein 70
23	-119.9	5.46	25	34	12	45	72.6	Tb927.4.2850	Tb927.4.2850	hypothetical protein, conserved	LAP73
24	-117.1	5.41	39	66	12	45	52.8	Tb927.3.3540	Tb927.3.3540	Nucleoporin NUP53b
25	-115.9	5.18	11	17	14	29	181.4	Tb927.10.8910	Tb927.10.8910	Nucleoporin NUP181
26	-113.9	5.69	22	35	13	36	82.4	Tb09.211.4780	Tb927.9.14240	Nucleoporin NUP82
27	-107.1	5.17	18	21	14	28	118.8	Tb11.01.1540	Tb927.11.9780	Nucleoporin NUP119
28	-105.2	4.79	19	59	12	26	98.1	Tb927.3.3180	Tb927.3.3180	Nucleoporin NUP98
29	-104.4	5.42	53	87	13	39	22.4	Tb09.160.4250	Tb927.9.5770	tryparedoxin peroxidase
30	-102.8	5.12	21	25	13	26	94.3	Tb927.10.4560	Tb927.10.4560	elongation factor 2
31	-102.7	5.13	14	22	12	25	121.3	Tb09.160.1250	Tb927.9.2590	hypothetical protein, conserved
32	-101.1	5.18	27	41	12	28	58.8	Tb927.7.4760	Tb927.7.4760	hypothetical protein, conserved	LAP59
33	-91	5.15	37	56	11	20	29.4	Tb927.10.3930	Tb927.10.3930	40S ribosomal protein S3A, putative
34	-85.3	4.82	35	42	10	21	46.6	Tb927.10.2890	Tb927.10.2890	enolase
35	-79.2	5.1	50	71	10	21	24.4	Tb927.3.1120	Tb927.3.1120	GTP-binding nuclear protein rtb2, putative
36	-75.9	4.96	26	39	9	19	45.4	Tb927.10.8940	Tb927.10.8940	flagellum targeting protein kharon1, putative
37	-70.4	4.83	14	17	9	17	75.4	Tb927.8.6250	Tb927.8.6250	Nucleoporin NUP76
38	-67.4	4.77	22	32	8	13	68.6	Tb927.3.4290	Tb927.3.4290	Paraflagellar rod protein 1-1
39	-66.8	4.98	19	29	8	19	54.4	Tb927.4.1790	Tb927.4.1790	ribosomal protein L3, putative
40	-65.7	4.96	10	14	9	15	100	Tb09.211.2460	Tb927.9.11150	hypothetical protein, conserved	LAP92
41	-64.3	5.76	13	21	9	26	64.8	Tb927.10.3810	Tb927.10.3810	Nucleoporin NUP65
42	-63.9	4.87	8.5	11	8	14	149.1	Tb11.01.2880	Tb927.11.11080	Nucleoporin NUP149
43	-61.9	5.54	28	46	7	17	24.7	Tb09.211.0110	Tb927.9.8070	QM-like protein
44	-59.4	5.08	47	53	7	21	23.7	Tb11.03.0150	Tb927.11.970	hypothetical protein, conserved
45	-58.7	5.08	30	46	7	14	41.6	Tb927.10.14180	Tb927.10.14180	protein transport protein SEC13
46	-57.9	5.23	53	67	6	16	11.1	Tb09.211.4511	Tb927.9.13820	kinetoplastid membrane protein 11-3
47	-55.8	5.18	26	35	7	15	41	Tb927.10.5620	Tb927.10.5620	fructose-bisphosphate aldolase, glycosomal
48	-55.5	4.52	24	35	7	14	58	Tb927.6.2640	Tb927.6.2640	importin alpha subunit, putative
49	-54.4	4.91	27	39	6	19	21.8	Tb927.10.1100	Tb927.10.1100	60S ribosomal protein L9, putative
50	-53.7	4.86	26	45	8	18	49.1	Tb927.10.2100	Tb927.10.2100	elongation factor 1-alpha
51	-52.7	4.64	18	23	7	16	53.5	Tb927.3.3270	Tb927.3.3270	ATP-dependent 6-phosphofructokinase, glycosomal
52	-51.4	4.82	21	40	5	16	48.5	Tb11.02.2120	Tb927.11.4540	Nucleoporin NUP48
53	-50.6	4.55	19	25	8	14	71.4	Tb11.02.5450	Tb927.11.7460	luminal binding protein 1 (BiP), putative
54	-49.3	4.69	15	18	6	12	59.5	Tb927.10.6400	Tb927.10.6400	chaperonin HSP60, mitochondrial precursor
55	-48.3	4.95	27	33	6	18	32.4	Tb11.02.1290	Tb927.11.3790	hypothetical protein, conserved
56	-48.1	5.08	26	37	7	22	39.7	Tb927.3.3610	Tb927.3.3610	peroxisomal targeting signal 2 receptor, putative
57	-47.3	4.25	18	64	6	9	52.8	Tb11.01.7200	Tb927.11.15560	Nucleoporin NUP53a
58	-47	5.37	33	51	6	16	18	Tb11.0880	Tb11.0880	chrXI additional, unordered contigs
59	-46.8	4.6	22	34	6	11	41.8	Tb927.3.5050	Tb927.3.5050	60S ribosomal protein L4
60	-46.8	4.38	12	16	7	12	85.9	Tb09.160.1160	Tb927.9.2470	nucleolar protein
61	-45.6	4.54	14	22	6	10	62.1	Tb09.211.2150	Tb927.9.10770	polyadenylate-binding protein 2
62	-44.6	4.86	21	28	7	13	37.8	Tb927.8.3530	Tb927.8.3530	glycerol-3-phosphate dehydrogenase [NAD+], glycosomal
63	-44.5	4.66	32	37	6	16	31	Tb11.02.2310	Tb927.11.4700	prostaglandin f synthase
64	-41.1	4.72	26	33	6	15	28.6	Tb927.10.14600	Tb927.10.14600	40S ribosomal protein S2, putative
65	-40.6	4.65	21	30	6	12	41.2	Tb927.10.2320	Tb927.10.2320	Nucleoporin NUP41
66	-40.2	4.38	25	32	6	11	45.2	Tb927.1.710	Tb927.1.710	phosphoglycerate kinase
67	-40.2	4.62	25	32	5	13	36.4	Tb927.10.15760	Tb927.10.15760	hypothetical protein, conserved
68	-40.1	4.56	12	15	6	9	100.4	Tb11.02.4150	Tb927.11.6280	pyruvate phosphate dikinase
69	-40	4.75	20	26	5	11	39	Tb927.6.4280	Tb927.6.4280	glyceraldehyde 3-phosphate dehydrogenase, glycosomal
70	-39.9	4.9	25	52	5	13	15.7	Tb927.10.7330	Tb927.10.7330	40S ribosomal protein S24E, putative
71	-39.5	4.51	7.4	9	5	10	94.9	Tb927.2.100	Tb927.2.100	retrotransposon hot spot protein 1 (RHS1), putative
72	-37.1	4.42	11	16	5	7	82.9	Tb09.160.0970	Tb927.9.2220	SUMO1/Ulp2, putative
73	-36	5.42	21	40	5	19	11.1	Tb927.5.4170	Tb927.5.4170	histone H4, putative
74	-34.8	4.92	42	68	4	12	9.6	Tb11.01.1475	Tb927.11.9720	40S ribosomal protein S27, putative
75	-34.7	4.6	22	30	5	9	30.6	Tb11.02.1085	Tb927.11.3590	40S ribosomal protein S4, putative
76	-33.5	4.34	2.3	3	5	9	260.7	Tb927.10.15680	Tb927.10.15680	hypothetical protein, conserved
77	-33.2	4.42	13	18	5	12	69.6	Tb927.8.4970	Tb927.8.4970	Paraflagellar rod protein 2-1
78	-32.9	4.2	10	13	5	8	95.1	Tb927.2.1210	Tb927.2.1210	retrotransposon hot spot protein 4 (RHS4), putative
79	-32.4	4.57	7.6	10	5	8	71.4	Tb927.6.3740	Tb927.6.3740	heat shock 70 kDa protein, mitochondrial precursor, putative
80	-31.7	4.61	8.7	14	5	9	80.7	Tb927.10.10890	Tb927.10.10890	heat shock protein, putative
81	-31.3	4.68	35	52	5	13	14.7	Tb927.1.2430	Tb927.1.2430	histone H3, putative
82	-30.9	4.58	14	20	4	6	33.9	Tb927.5.1210	Tb927.5.1210	short-chain dehydrogenase, putative
83	-30.3	4.47	44	59	4	8	15	Tb09.211.2630	Tb927.9.11380	60S ribosomal protein L23, putative
84	-29.9	4.53	8.1	11	4	7	59.5	Tb11.02.0750	Tb927.11.3240	T-complex protein 1, zeta subunit, putative
85	-29.8	4.67	18	31	5	9	28.5	Tb09.244.2630	Tb927.9.15360	40S ribosomal protein S6, putative
86	-29.8	5.06	14	19	5	15	56.3	Tb09.211.3540	Tb927.9.12550	glycerol kinase, glycosomal
87	-29.5	4.67	7.2	15	1	1	28.4	Tb927.10.190	Tb927.10.190	40S ribosomal protein S6, putative
88	-28.9	5.45	16	27	5	10	56.1	Tb11.22.0004	Tb927.11.2370	mRNA export factor MEX67
89	-28.9	4.68	8.7	21	4	12	54.1	Tb11.01.4650	Tb927.11.13080	hypothetical protein, conserved
90	-28.8	4.05	11	15	5	7	76.1	Tb927.7.2680	Tb927.7.2680	zinc finger protein family member, putative
91	-28.6	4.2	15	22	4	6	53.2	Tb11.02.4190	Tb927.11.6320	MRB1-associated protein
92	-28.5	4.41	18	37	4	6	20.9	Tb11.01.5720	Tb927.11.14130	ribosomal protein L18, putative
93	-28.5	4.26	15	19	4	7	51.1	Tb927.10.2020	Tb927.10.2020	hexokinase
94	-28.4	4.03	5.3	7	4	6	104.8	Tb927.4.2080	Tb927.4.2080	Coiled-coil and C2 domain-containing protein
95	-28.2	4.93	18	42	4	16	21.7	Tb09.211.3270	Tb927.9.12200	60S ribosomal subunit protein L31, putative
96	-28	4.43	11	19	4	8	39.1	Tb927.4.3550	Tb927.4.3550	60S ribosomal protein L13a, putative
97	-27.8	4.38	14	24	4	8	21.4	Tb11.02.4170	Tb927.11.6300	40S ribosomal protein S5, putative
98	-27.7	4.35	5.2	6	1	2	47.2	Tb927.1.700	Tb927.1.700	phosphoglycerate kinase
99	-27.4	4.71	2.9	23	4	11	140.3	Tb11.01.2885	Tb927.11.11090	Nucleoporin NUP140
100	-27	5.25	23	33	4	9	23.7	Tb11.01.1090	Tb927.11.9320	hypothetical protein, conserved
101	-27	4.32	24	34	4	7	28.3	Tb11.01.7960	Tb927.11.16280	60S ribosomal protein L8, putative
102	-26.8	4.16	19	31	4	5	26.4	Tb09.244.2720	Tb927.9.15190	ribosomal protein L15, putative
103	-26.7	4.55	8.6	11	4	7	54.6	Tb927.8.6110	Tb927.8.6110	3-hydroxy-3-methylglutaryl-CoA synthase, putative
104	-25.1	4.51	8.7	13	4	7	48.4	Tb11.01.1350	Tb927.11.9590	S-adenosylhomocysteine hydrolase, putative
105	-24.4	4.09	13	33	4	6	33.3	Tb927.3.1840	Tb927.3.1840	3-oxo-5-alpha-steroid 4-dehydrogenase, putative
106	-24.1	4.7	17	41	4	7	20.1	Tb927.10.560	Tb927.10.560	40S ribosomal proteins S11, putative
107	-23.9	4.54	2	3	1	1	70.2	Tb927.7.710	Tb927.7.710	heat shock 70 kDa protein, putative
108	-23.8	4.45	11	16	4	7	60.1	Tb927.10.7680	Tb927.10.7680	GTPase activating protein, putative
109	-23.4	4.5	17	22	4	7	42	Tb927.4.1300	Tb927.4.1300	amidinotransferase, putative
110	-23.4	4.2	21	35	3	5	19.3	Tb927.10.5360	Tb927.10.5360	40S ribosomal protein S10, putative
111	-23.2	4.34	12	21	4	5	20.6	Tb11.01.1700	Tb927.11.9940	hypothetical protein, conserved
112	-23.1	4.1	27	34	4	6	17.7	Tb11.02.0870	Tb927.11.3380	Ran-binding protein 1, putative
113	-23.1	4.38	23	44	3	8	16.9	Tb11.02.4050	Tb927.11.6180	60S ribosomal protein L28, putative
114	-22.8	4.48	22	36	3	9	23.2	Tb927.5.3190	Tb927.5.3190	hypothetical protein, conserved
115	-22.8	4.16	12	18	3	5	41.6	Tb11.01.2800	Tb927.11.11010	hypothetical protein, conserved
116	-22.7	4.29	38	62	3	5	14.6	Tb927.10.5460	Tb927.10.5460	60S ribosomal protein L24, putative
117	-22.6	4.11	9.5	16	3	6	37.5	Tb927.3.1790	Tb927.3.1790	pyruvate dehydrogenase E1 beta subunit, putative
118	-22.6	4.57	7.9	11	4	4	76.2	Tb927.1.420	Tb927.1.420	retrotransposon hot spot protein 5 (RHS5), putative
119	-22.3	4.7	2.2	3	2	4	97.8	Tb927.2.340	Tb927.2.340	retrotransposon hot spot protein 4 (RHS4), putative
120	-21.4	4.62	7.6	11	3	5	58.5	Tb927.2.4210	Tb927.2.4210	Phosphoenolpyruvate carboxykinase [ATP], glycosomal
121	-21.1	4.17	18	25	3	7	30.4	Tb09.160.4450	Tb927.9.6070	40S ribosomal protein S3, putative
122	-20.4	4.05	22	26	3	5	20.1	Tb927.6.3650	Tb927.6.3650	ADP-ribosylation factor-like protein 3C, putative
123	-20.3	4.4	1.2	2	1	1	97.9	Tb927.2.450	Tb927.2.450	retrotransposon hot spot protein 4 (RHS4), putative
124	-20.2	4.26	11	14	3	5	36.9	Tb927.6.2790	Tb927.6.2790	L-threonine 3-dehydrogenase
125	-20.2	4.48	22	35	2	7	17.5	Tb927.7.2340	Tb927.7.2340	40S ribosomal protein S15, putative
126	-20.1	4.03	3.5	6	2	3	84.8	Tb927.1.3450	Tb927.1.3450	hypothetical protein, conserved
127	-19.9	3.61	3.5	5	3	4	112	Tb09.160.4310	Tb927.9.5900	glutamate dehydrogenase
128	-19.8	5.3	2.2	3	4	6	242.8	Tb927.8.7100	Tb927.8.7100	acetyl-CoA carboxylase
129	-18.9	4.3	17	31	3	5	18.8	Tb927.4.1860	Tb927.4.1860	ribosomal protein S19, putative
130	-18.5	4.91	16	25	2	5	12.6	Tb927.10.10460	Tb927.10.10460	histone H2B, putative
131	-18.5	4.17	8.1	13	3	4	58.8	Tb11.02.0270	Tb927.11.2670	Nucleoporin NUP59
132	-18.4	4.5	17	28	3	6	19.1	Tb11.02.2430	Tb927.11.4820	60S ribosomal protein L17, putative
133	-18.3	4.06	19	21	3	6	34.7	Tb11.01.3170	Tb927.11.11360	receptor for activated C kinase 1
134	-18.2	4.37	15	17	3	6	41.9	Tb09.211.0620	Tb927.9.8850	actin A
135	-17.8	4.68	9.9	17	3	5	31.5	Tb927.10.3640	Tb927.10.3640	nuclear transmembrane protein, putative
136	-17.6	4.34	4.7	8	3	5	100.2	Tb927.10.12500	Tb927.10.12500	P-type H+-ATPase, putative
137	-17.5	4.69	28	37	3	8	13.5	Tb927.1.2230	Tb927.1.2230	small myristoylated protein 1-1
138	-17.5	4.18	2.3	4	1	1	100.6	Tb927.10.12510	Tb927.10.12510	P-type H+-ATPase, putative
139	-17.3	4.33	2.8	3	1	1	94.4	Tb927.1.180	Tb927.1.180	retrotransposon hot spot protein 1 (RHS1), putative
140	-16.8	4.62	6.6	20	3	9	74.8	Tb927.8.8050	Tb927.8.8050	Nucleoporin NUP75
141	-16.5	3.65	13	17	3	3	26.4	Tb09.211.2730	Tb927.9.11580	glycosomal membrane protein
142	-16.3	4.22	16	32	3	4	33.7	Tb927.10.15410	Tb927.10.15410	glycosomal malate dehydrogenase
143	-16	4.64	30	51	3	4	17.6	Tb09.160.5020	Tb927.9.6870	RNA-binding protein, putative
144	-15.9	3.99	13	18	3	4	37	Tb927.10.14500	Tb927.10.14500	hypothetical protein, conserved
145	-15.8	4.02	11	22	3	6	72	Tb927.5.1100	Tb927.5.1100	peroxisome targeting signal 1 receptor
146	-15.8	4.46	5.5	8	3	4	95	Tb927.10.2900	Tb927.10.2900	importin beta-1 subunit, putative
147	-15.7	4.5	18	22	2	6	14.6	Tb11.02.4000	Tb927.11.6140	40S ribosomal protein S15A, putative
148	-15.1	3.74	9	12	3	4	62.2	Tb927.3.4500	Tb927.3.4500	Fumarate hydratase class I, cytosolic
149	-14.9	5.31	13	31	2	5	14.2	Tb927.7.2820	Tb927.7.2820	histone H2A, putative
150	-14.8	4.11	19	30	3	5	26	Tb927.7.1780	Tb927.7.1780	Adenine phosphoribosyltransferase, putative
151	-14.3	4.1	20	28	3	3	17.5	Tb927.10.5330	Tb927.10.5330	40S ribosomal protein S18, putative
152	-14.2	4.47	11	13	2	5	34.3	Tb09.211.1750	Tb927.9.10310	mitochondrial carrier protein 11
153	-13.3	4.44	2.1	4	2	6	138.1	Tb927.7.3550	Tb927.7.3550	cytoskeleton associated protein, putative
154	-13	4.35	25	57	2	4	15.2	Tb11.01.1920	Tb927.11.10160	60S ribosomal protein L22, putative
155	-12.8	4.22	7.9	9	2	4	33.2	Tb927.10.2560	Tb927.10.2560	mitochondrial malate dehydrogenase
156	-12.4	3.65	6.3	9	2	2	54.1	Tb927.5.1060	Tb927.5.1060	mitochondrial processing peptidase, beta subunit, putative
157	-12.2	4.31	4.9	9	2	5	37.4	Tb927.8.900	Tb927.8.900	splicing factor TSR1
158	-12.1	4.67	17	23	2	5	21.2	Tb927.10.11390	Tb927.10.11390	60S ribosomal protein L6, putative
159	-12.1	4.28	1.1	1	1	1	98	Tb927.1.120	Tb927.1.120	retrotransposon hot spot protein 4 (RHS4), putative
160	-12	3.91	5.1	11	2	3	78	Tb11.02.1470	Tb927.11.3970	hypothetical protein, conserved
161	-11.6	4.03	6.5	10	2	4	60.5	Tb11.02.0070	Tb927.11.2470	metallo-peptidase, Clan MF, Family M17
162	-11.6	4.03	8.4	21	2	3	41.1	Tb11.01.6510	Tb927.11.14880	Paraflagellar Rod Proteome Component 9, putative
163	-11.5	3.36	26	33	2	2	11.5	Tb927.10.4110	Tb927.10.4110	60S ribosomal protein L30
164	-11.1	3.64	4.6	6	2	2	51.8	Tb927.6.5070	Tb927.6.5070	hypothetical protein, conserved
165	-11.1	3.7	1.8	3	1	2	96.3	N19B2.135	N19B2.135	retrotransposon hot spot protein, RHS4
166	-10.9	4.24	7.9	11	2	3	46.3	Tb11.01.4660	Tb927.11.13090	elongation factor 1 gamma, putative
167	-10.9	4.19	18	31	2	4	17	Tb927.7.1040	Tb927.7.1040	40S ribosomal protein S16, putative
168	-10.8	4.16	6.5	9	2	4	45	Tb927.1.3070	Tb927.1.3070	hypothetical protein, conserved
169	-10.8	4.09	10	13	2	4	15.9	Tb927.3.3760	Tb927.3.3760	tryparedoxin 1b, putative
170	-10.8	4.44	30	40	2	6	10.4	Tb11.0845	Tb11.0845	dynein light chain LC8, putative
171	-10.7	3.24	3.4	6	2	2	92.3	Tb09.160.0340	Tb927.9.1340	Myosin-like protein 2
172	-10.3	4.76	26	66	2	4	15.5	Tb11.0290	Tb11.0290	chrXI additional, unordered contigs
173	-10.3	3.98	2.8	4	2	2	99.7	Tb927.1.3910	Tb927.1.3910	Anaphase-promoting complex subunit CDC23
174	-10.2	4.31	1.2	1	1	1	97.8	H25N7.12	H25N7.12	retrotransposon hot spot protein, RHS4
175	-10	4.35	3.9	6	1	3	46.2	Tb927.8.2540	Tb927.8.2540	3-ketoacyl-CoA thiolase
176	-10	3.59	11	24	2	3	40.8	Tb07.11L3.90	Tb07.11L3.90	zinc finger protein family member, putative
177	-9.8	4.07	15	18	2	3	27	Tb927.7.3440	Tb927.7.3440	I/6 autoantigen
178	-9.5	3.99	2.9	5	2	2	83.3	Tb927.6.4770	Tb927.6.4770	protein mkt1, putative
179	-9.4	3.64	6.6	9	2	2	40.7	Tb11.01.0620	Tb927.11.8880	tRNA threonylcarbamoyl adenosine modification protein, Sua5/YciO/YrdC/YwlC family, putative
180	-9.2	3.16	7.4	12	2	2	29.2	Tb927.2.2510	Tb927.2.2510	Mitochondrial outer membrane protein porin 1
181	-9.1	3.8	1.8	2	1	2	95.9	Tb927.2.560	Tb927.2.560	retrotransposon hot spot protein 4 (RHS4), putative
182	-8.9	3.94	4.5	7	2	3	71.3	Tb927.10.14550	Tb927.10.14550	ATP-dependent RNA helicase HEL67
183	-8.8	3.77	6.3	13	2	2	51.6	Tb11.01.5680	Tb927.11.14090	Double RNA binding domain protein 18
184	-8.6	3.56	4.1	6	2	2	112.5	Tb927.3.5620	Tb927.3.5620	Facilitates chromatin transcription complex subunit spt16
185	-8.6	3.65	9.5	14	2	3	22	Tb927.8.1110	Tb927.8.1110	40S ribosomal protein S9, putative
186	-8.5	3.83	12	19	2	3	34.1	Tb927.10.14820	Tb927.10.14820	Mitochondrial ADP/ATP carrier protein 5c
187	-8.5	3.54	15	21	2	2	31.8	Tb927.7.2700	Tb927.7.2700	NADH-cytochrome b5 reductase, putative
188	-8.5	3.54	5	7	1	2	30.9	Tb11.01.2550	Tb927.11.10780	Voltage-dependent anion channel, putative
189	-8.5	4.13	33	35	2	3	11.8	Tb927.7.5830	Tb927.7.5830	hypothetical protein, conserved
190	-8.4	3.53	2.6	4	1	2	46.9	Tb927.7.4970	Tb927.7.4970	glutamine synthetase, putative
191	-8.4	3.51	13	20	2	3	17.3	Tb927.2.5910	Tb927.2.5910	40S ribosomal protein S13, putative
192	-8.4	3.96	7.2	21	2	4	54.4	Tb11.01.5820	Tb927.11.14220	Regulator of ESAG9-1
193	-8.1	4.1	5.5	8	2	4	66.1	Tb927.3.680	Tb927.3.680	cytochrome P450, putative
194	-8	3.65	23	53	1	2	7.7	Tb927.3.960	Tb927.3.960	protein transport protein Sec61 gamma subunit, putative
195	-7.7	4.01	2.7	4	2	2	141.1	Tb11.01.4940	Tb927.11.13360	AAA ATPase, putative
196	-7.7	3.68	3.3	5	1	3	50.9	Tb11.02.0210	Tb927.11.2610	hypothetical protein, conserved
197	-7.6	3.53	2.8	4	2	2	95.4	Tb927.3.4580	Tb927.3.4580	hypothetical protein, conserved
198	-7.5	3.63	6.6	11	2	2	69	Tb927.7.3040	Tb927.7.3040	F-box and WD40 domain containing protein
199	-7.3	4.17	6.4	11	2	2	25.4	Tb927.3.3310	Tb927.3.3310	60S ribosomal protein L13, putative
200	-7	3.25	5	8	2	2	99.5	Tb11.02.0200	Tb927.11.2600	hypothetical protein, conserved
201	-6.7	2.51	9.4	14	1	1	20.3	Tb927.7.320	Tb927.7.320	RNA-binding protein 8
202	-6.5	3.81	2.2	3	1	2	49.9	Tb927.5.3810	Tb927.5.3810	orotidine-5-phosphate decarboxylase/orotate phosphoribosyltransferase, putative
203	-6	3.5	0.8	1	1	2	195.8	Tb927.8.5090	Tb927.8.5090	DNA-directed RNA polymerase I largest subunit
204	-5.8	3.6	1.1	2	1	1	87.4	Tb927.3.3150	Tb927.3.3150	hypothetical protein, conserved
205	-5.7	3.22	2	3	1	1	63.4	Tb927.3.4660	Tb927.3.4660	WD domain, G-beta repeat, putative
206	-5.4	4.25	14	33	1	7	12.8	Tb11.01.0355	Tb927.11.8200	ribosomal protein S26, putative
207	-5.3	3.9	1.9	3	1	2	82.7	Tb09.211.3510	Tb927.9.12510	ATP-dependent DEAD/H RNA helicase, putative
208	-4.7	4.37	2.3	4	1	2	42.4	Tb927.6.1920	Tb927.6.1920	hypothetical protein, conserved
209	-4.7	3.75	2.2	8	1	1	45.3	Tb927.10.13290	Tb927.10.13290	ethanolamine phosphotransferase (EPT)
210	-4.6	3.56	4.6	7	1	2	56.3	Tb927.10.7400	Tb927.10.7400	predicted zinc finger protein
211	-4.6	3.03	1.1	1	1	2	167.8	Tb11.02.2250	Tb927.11.4650	Mitochondrial ribosomal protein L52, kinetoplast ribosomal PPR-repeat containing protein 13
212	-4.4	3.65	8.9	13	1	1	17	Tb11.01.6640	Tb927.11.15000	survival of motor neuron (SMN)-like protein
213	-4.2	3.82	0.3	0	1	2	483.5	Tb10.v4.0053	Tb10.v4.0053	hypothetical protein
214	-4.2	3.84	7.5	11	1	4	24.6	Tb11.01.1470	Tb927.11.9710	60S ribosomal protein L10a, putative
215	-4.1	3.61	6.1	7	1	2	25.3	Tb927.10.290	Tb927.10.290	proteasome alpha 2 subunit, putative
216	-4.1	2.77	6	10	1	1	37.7	Tb927.6.4440	Tb927.6.4440	RNA-binding protein 42 (RNA-binding motif protein 42)
217	-4	3.61	4.9	10	1	1	29.1	Tb09.v1.0390	Tb927.9.7800	hypothetical protein, conserved
218	-3.7	3.89	8.1	14	1	2	15.8	Tb927.7.5760	Tb927.7.5760	nuclear transport factor 2 protein, putative
219	-3.6	4.11	18	41	1	2	10.5	Tb927.10.220	Tb927.10.220	60S ribosomal protein L37a, putative
220	-3.5	3.48	3.8	9	1	2	49	Tb09.211.3330	Tb927.9.12320	cystathione gamma lyase, putative
221	-3.4	4.11	4	6	1	2	44.3	Tb927.2.5160	Tb927.2.5160	chaperone protein DnaJ, putative
222	-3.4	3.77	4.2	9	1	2	43.6	Tb927.10.2910	Tb927.10.2910	splicing factor PTSR1 interacting protein
223	-3.4	4.32	12	26	1	1	9.6	Tb927.10.3280	Tb927.10.3280	60S ribosomal proteins L38, putative
224	-3.3	2.59	7.4	12	1	1	28.8	Tb927.8.1570	Tb927.8.1570	Uncharacterised protein family (UPF0172), putative
225	-3.3	3.2	2	4	1	1	86.7	Tb927.10.640	Tb927.10.640	arginine N-methyltransferase, type II
226	-3.2	3.19	2.3	3	1	1	73.1	Tb927.3.4760	Tb927.3.4760	dynamin-1-like protein
227	-3.2	3.21	3	5	1	1	53.3	Tb11.01.3610	Tb927.11.11740	membrane-bound acid phosphatase, putative
228	-3.1	3.88	2	4	1	2	68.9	Tb927.7.6320	Tb927.7.6320	BTB/POZ domain/Regulator of chromosome condensation (RCC1) repeat, putative
229	-3.1	3.13	3.4	5	1	2	53.7	Tb927.7.1060	Tb927.7.1060	ISWI complex protein
230	-3.1	2.87	3.3	5	1	1	54.8	Tb927.10.13620	Tb927.10.13620	nadh-ubiquinone oxidoreductase 39 kda subunit
231	-3.1	3.2	5.9	9	1	1	50.8	Tb09.211.2700	Tb927.9.11540	hypothetical protein, conserved
232	-3	3.09	4.5	6	1	1	44.8	Tb927.6.1090	Tb927.6.1090	proteasome regulatory ATPase subunit 3
233	-3	3.47	7	10	1	2	15.9	Tb927.10.1080	Tb927.10.1080	40S ribosomal protein S23, putative
234	-2.9	3.21	3.1	4	1	1	35.9	Tb927.1.2210	Tb927.1.2210	nucleosome assembly protein (NAP), putative
235	-2.9	3.96	1.9	3	1	2	63.5	Tb927.7.7420	Tb927.7.7420	ATP synthase F1, alpha subunit
236	-2.9	3.33	0.9	1	1	1	145.6	Tb11.02.0110	Tb927.11.2510	NUC173 domain containing protein, putative
237	-2.9	2.9	3.8	5	1	1	43.9	Tb11.01.1990	Tb927.11.10230	RNA polymerase-associated protein CDC73, putative
238	-2.9	4.04	1.9	11	1	2	34.3	Tb927.3.3260	Tb927.3.3260	hypothetical protein, conserved
239	-2.9	3.76	1.7	2	1	3	155.9	Tb927.7.4370	Tb927.7.4370	hypothetical protein, conserved
240	-2.8	3.98	3.3	5	1	1	46.2	Tb927.10.14490	Tb927.10.14490	hypothetical protein, conserved
241	-2.8	3.67	6.8	16	1	3	24.9	Tb927.8.6150	Tb927.8.6150	40S ribosomal protein S8, putative
242	-2.8	3.8	6.7	14	1	3	22.4	Tb09.160.5580	Tb927.9.7590	60S ribosomal protein L11, putative
243	-2.8	3.23	3.5	4	1	1	48.9	Tb927.6.2860	Tb927.6.2860	WD domain, G-beta repeat, putative
244	-2.7	3.53	3.8	4	1	2	60.8	Tb927.8.3150	Tb927.8.3150	T-complex protein 1, gamma subunit, putative
245	-2.7	3.51	1.1	1	1	1	123.6	Tb927.5.930	Tb927.5.930	NADH-dependent fumarate reductase
246	-2.7	3.88	1.6	2	1	2	71.3	Tb927.8.3060	Tb927.8.3060	metallo-peptidase, Clan MF, Family M17
247	-2.7	3.94	8	12	1	2	26.8	Tb11.02.3210	Tb927.11.5520	triosephosphate isomerase
248	-2.7	3.66	7.4	11	1	1	32.9	Tb09.v1.0380	Tb927.9.7770	spermidine synthase
249	-2.6	3.57	10	18	1	1	16.8	Tb11.01.7800	Tb927.11.16130	nucleoside diphosphate kinase
250	-2.6	3.31	4.3	8	1	1	39	Tb09.160.3320	Tb927.9.4760	Protein of unknown function (DUF3128), putative
251	-2.6	3.01	1.4	2	1	1	88.1	Tb927.7.6090	Tb927.7.6090	eukaryotic translation initiation factor 3 subunit a
252	-2.6	3.41	1	2	1	1	134.6	Tb11.02.4290	Tb927.11.6430	hypothetical protein, conserved
253	-2.5	3.52	1.5	2	1	1	116.9	Tb11.01.5940	Tb927.11.14340	exportin 1
254	-2.5	3.38	7.5	13	1	1	26.9	Tb11.18.0005	Tb927.11.2250	conserved protein, unknown function
255	-2.5	2.77	0.3	1	1	1	160.3	Tb927.8.6790	Tb927.8.6790	hypothetical protein, conserved
256	-2.4	3.33	4.2	7	1	1	37	Tb927.10.510	Tb927.10.510	Present in the outer mitochondrial membrane proteome 19
257	-2.4	4.08	1.8	3	1	2	62.5	Tb11.02.2970	Tb927.11.5300	Kinesin-13 3, putative
258	-2.4	3.44	4.5	12	1	2	18.7	Tb927.7.6360	Tb927.7.6360	histone H2A variant Z
259	-2.4	3.68	5.7	8	1	2	44.7	Tb09.160.4560	Tb927.9.6210	arginine kinase
260	-2.4	3.86	13	25	1	1	16.2	Tb11.01.3675	Tb927.11.11820	40S ribosomal protein S17, putative
261	-2.3	3.73	4.6	6	1	2	49.9	Tb927.4.1270	Tb927.4.1270	ruvB-like DNA helicase, putative
262	-2.2	3.91	2.8	4	1	2	64	Tb927.10.6630	Tb927.10.6630	ATP-dependent RNA helicase DBP2A, putative
263	-2.2	2.98	3.6	5	1	1	51.8	Tb11.02.1860	Tb927.11.4320	Uncharacterized ACR, COG1678, putative
264	-2.1	3.86	1.6	2	1	2	61.4	Tb09.211.2570	Tb927.9.11270	t- complex protein 1 (eta subunit), putative
265	-2.1	3.06	7	16	1	1	23.3	Tb927.8.2440	Tb927.8.2440	hypothetical protein, conserved
266	-2.1	3.59	7.3	25	1	2	24.3	Tb11.03.0620	Tb927.11.500	RNA-binding protein, UBP1
267	-2.1	3.57	2.6	5	1	1	34.6	Tb09.244.2740	Tb927.9.15110	60S ribosomal protein L5, putative
268	-2.1	3.11	3.5	5	1	1	47.1	Tb927.8.6820	Tb927.8.6820	hypothetical protein, conserved
269	-2.1	3.39	2.8	4	1	2	47.3	Tb09.160.1740	Tb927.9.3080	hypothetical protein, conserved
270	-2	3.24	9.5	14	1	1	29.2	Tb11.02.4700	Tb927.11.6870	14-3-3 protein 2
271	-2	3.58	3.2	5	1	1	54.9	Tb11.01.4050	Tb927.11.12230	ATP-dependent protease ATPase subunit HslU2
272	-2	3.49	2.4	3	1	2	78.9	Tb927.10.3260	Tb927.10.3260	Long-chain-fatty-acid--CoA ligase 5 (EC 6.2.1.3) (Long-chain acyl-CoA synthetase 5) (LACS 5), putative
273	-2	3.21	6.9	11	1	1	30.1	Tb927.8.8280	Tb927.8.8280	hypothetical protein, conserved
274	-2	3.8	5	6	1	2	28.7	Tb927.10.12080	Tb927.10.12080	hypothetical protein, conserved
275	-2	4.71	0.6	1	1	1	240.8	Tb927.5.3230	Tb927.5.3230	hypothetical protein, conserved
276	-2	3	1.3	2	1	1	132.7	Tb927.2.1810	Tb927.2.1810	chromatin-remodeling complex atpase chain iswi
277	-2	3.27	1.9	3	1	1	75.7	Tb927.7.1560	Tb927.7.1560	TPR repeat, putative
278	-1.9	3.23	5.3	10	1	2	15.6	Tb11.01.7535	Tb927.11.15880	60S ribosomal protein L27, putative
279	-1.9	3.83	4.1	5	1	2	39.5	Tb09.160.4460	Tb927.9.6090	PTP1-interacting protein, 39 kDa
280	-1.9	2.65	2.7	4	1	1	43.7	Tb927.8.6060	Tb927.8.6060	2-amino-3-ketobutyrate coenzyme A ligase
281	-1.9	2.97	3	5	1	1	31.2	Tb927.3.5430	Tb927.3.5430	hypothetical protein, conserved
282	-1.9	2.72	1.2	3	1	1	75	Tb927.10.7700	Tb927.10.7700	ATP-binding cassette protein subfamily G
283	-1.9	2.95	3.5	5	1	1	49.7	Tb927.7.2670	Tb927.7.2670	zinc finger protein family member, putative
284	-1.9	2.64	0.9	2	1	1	168.6	Tb927.7.2170	Tb927.7.2170	Nucleolar protein 168
285	-1.9	3.51	7.1	9	1	1	30.8	Tb927.10.8200	Tb927.10.8200	Ribosomal protein L1p/L10e family, putative
286	-1.8	3.61	3.5	6	1	2	45.3	Tb927.4.4910	Tb927.4.4910	3,2-trans-enoyl-CoA isomerase, mitochondrial precursor, putative
287	-1.8	2.79	2.2	3	1	1	69	Tb927.3.3560	Tb927.3.3560	U-box domain containing protein, putative
288	-1.8	3.9	1.6	4	1	1	85.9	Tb927.8.7980	Tb927.8.7980	Pyrophosphate-energized vacuolar membrane proton pump 2, putative
289	-1.8	3.6	0.7	1	1	2	197.7	Tb927.10.3510	Tb927.10.3510	tRNA pseudouridine synthase D (TruD), putative
290	-1.8	4.39	1.4	2	1	2	87.3	Tb11.01.8370	Tb927.11.16640	Uncharacterised protein family UPF0564, putative
291	-1.8	3.45	3.5	4	1	1	45.6	Tb11.1380	Tb11.1380	hypothetical protein, conserved
292	-1.8	3.1	21	26	1	1	16.1	Tb927.10.8430	Tb927.10.8430	40S ribosomal protein S12, putative
293	-1.7	4.07	2.1	3	1	1	61.5	Tb11.02.3120	Tb927.11.5440	NADP-dependent malic enzyme, cytosolic
294	-1.7	3.26	4.6	6	1	1	27.3	Tb927.10.2350	Tb927.10.2350	pyruvate dehydrogenase complex E3 binding protein, putative
295	-1.7	3.89	5	18	1	1	29.4	Tb927.7.5000	Tb927.7.5000	60S ribosomal protein L19, putative
296	-1.7	2.84	1.4	2	1	1	109.3	Tb927.10.1380	Tb927.10.1380	Serine/threonine-protein kinase NEK19, putative
297	-1.7	3.18	0.7	1	1	1	336.4	Tb11.02.5130	Tb927.11.7220	neurobeachin/beige protein, putative
298	-1.7	2.95	1.8	3	1	1	66	Tb927.10.11600	Tb927.10.11600	hypothetical protein, conserved
299	-1.7	3.66	5.8	11	1	1	44	Tb927.10.6130	Tb927.10.6130	hypothetical protein, conserved
300	-1.6	3.6	0.8	1	1	2	120.8	Tb927.10.13880	Tb927.10.13880	hypothetical protein, conserved
301	-1.6	4.07	3.5	4	1	2	37.9	Tb927.6.2300	Tb927.6.2300	adenosine kinase, putative
302	-1.6	3.08	1.7	3	1	1	67.7	Tb09.v4.0013	Tb09.v4.0013	retrotransposon hot spot (RHS) protein, putative
303	-1.6	3.15	0.8	1	1	1	139.4	Tb927.7.6040	Tb927.7.6040	receptor-type adenylate cyclase GRESAG 4, putative
304	-1.6	2.66	4.3	13	1	1	35.4	Tb09.211.2090	Tb927.9.10680	RNA polymerase III RPC4, putative
305	-1.6	3.07	3.8	5	1	1	61.2	Tb11.01.4740	Tb927.11.13180	Present in the outer mitochondrial membrane proteome 10
306	-1.6	2.88	5.7	8	1	1	30.3	Tb11.01.1290	Tb927.11.9530	14-3-3 protein 1
307	-1.6	3.76	1.2	2	1	1	195.1	Tb927.7.720	Tb927.7.720	conserved protein
308	-1.6	3.04	3.7	6	1	1	46.2	Tb927.10.14950	Tb927.10.14950	Zinc finger CCCH domain-containing protein 40
309	-1.6	2.56	3.9	4	1	1	27.6	Tb927.5.1700	Tb927.5.1700	replication Factor A 28 kDa subunit, putative
310	-1.6	3.85	0.9	2	1	1	100	Tb11.02.4750	Tb927.11.6910	hypothetical protein, conserved
311	-1.6	3.84	6.3	7	1	1	22.3	Tb927.7.7460	Tb927.7.7460	hypothetical protein, conserved
312	-1.6	3.25	3.2	7	1	1	56.8	Tb11.02.4450	Tb927.11.6600	conserved protein, unknown function
313	-1.6	2.92	6.3	9	1	1	28.8	Tb927.10.8030	Tb927.10.8030	Mitochondrial ATP synthase subunit 5
314	-1.5	2.95	1.9	2	1	1	75.3	Tb927.10.1210	Tb927.10.1210	katanin, putative
315	-1.5	3.03	2.9	4	1	1	65	Tb11.02.3360	Tb927.11.5650	replication factor C, subunit 1, putative
316	-1.5	3.32	2	3	1	1	149.4	Tb927.8.710	Tb927.8.710	RNA-binding protein, putative
317	-1.5	3.77	0.9	1	1	1	178	Tb927.3.3130	Tb927.3.3130	Present in the outer mitochondrial membrane proteome 24
318	-1.5	3.59	5.3	7	1	1	39.6	Tb09.211.3310	Tb927.9.12300	replication factor C, subunit 3, putative
319	-1.5	3.41	3.3	5	1	1	34.3	Tb927.10.1070	Tb927.10.1070	cdc2-related kinase 1
320	-1.5	3.41	1.8	3	1	1	78.5	Tb11.55.0014	Tb927.11.1660	vesicular transport protein (CDC48 homologue), putative
321	-1.5	2.77	1.7	3	1	1	105.4	Tb927.5.710	Tb927.5.710	hypothetical protein, conserved
322	-1.5	3.1	5.7	8	1	1	34.9	Tb927.6.1530	Tb927.6.1530	Glutamine amidotransferase class-I, putative
323	-1.5	3.47	0.8	1	1	1	199.7	Tb927.10.1110	Tb927.10.1110	kinesin, putative
324	-1.5	2.83	1.4	2	1	1	155.8	Tb927.3.5020	Tb927.3.5020	Flagellar Member 6
325	-1.5	3.18	1.2	2	1	1	118.6	Tb927.10.9570	Tb927.10.9570	paraflagellar rod component, putative
326	-1.5	3.74	6	7	1	1	38.4	Tb927.8.3340	Tb927.8.3340	hypothetical protein, conserved
327	-1.4	3.09	0.3	0	1	1	511	Tb927.4.2070	Tb927.4.2070	antigenic protein, putative
328	-1.4	3.47	5.9	9	1	1	40.5	Tb927.1.4100	Tb927.1.4100	cytochrome oxidase subunit IV
329	-1.4	4.28	7.9	11	1	2	18.7	Tb11.03.0250	Tb927.11.880	cyclophilin a
330	-1.4	3.43	4.9	10	1	1	43.6	Tb927.2.4670	Tb927.2.4670	hypothetical protein, conserved
331	-1.4	3.89	0.8	1	1	2	168	Tb927.6.3560	Tb927.6.3560	hypothetical protein, conserved
332	-1.4	3.48	4.3	6	1	1	31.3	Tb927.4.4690	Tb927.4.4690	hypothetical protein, conserved
333	-1.4	2.67	4.8	9	1	1	29.8	Tb11.02.3840	Tb927.11.6020	hypothetical protein, conserved
334	-1.4	3.64	1.9	5	1	1	56.9	Tb927.10.8490	Tb927.10.8490	glucose transporter, putative
335	-1.4	3.36	2	3	1	1	50.8	Tb927.7.2640	Tb927.7.2640	cytoskeleton associated protein, putative
336	-1.4	3.28	5.8	9	1	1	51.3	Tb09.160.3210	Tb927.9.4620	NEDD8 activating enzyme subunit, putative
337	-1.4	3.73	3	4	1	1	52.3	Tb11.01.0870	Tb927.11.9130	Replication factor A protein 1
338	-1.4	4.2	1.6	2	1	1	93.6	Tb927.10.15540	Tb927.10.15540	predicted VPS53-like domain protein
339	-1.4	3.57	1.6	3	1	1	94.6	Tb927.4.3950	Tb927.4.3950	cytoskeleton-associated protein CAP5.5, putative
340	-1.4	3.3	2.2	3	1	1	68.5	Tb927.10.930	Tb927.10.930	hypothetical protein, conserved
341	-1.3	3.45	2.1	3	1	1	84	Tb927.7.6940	Tb927.7.6940	glutaminyl cyclase, putative
342	-1.3	3.61	5.4	7	1	1	31.4	Tb927.8.4810	Tb927.8.4810	prohibitin 1
343	-1.3	3.12	6.4	10	1	1	33.3	Tb927.6.3330	Tb927.6.3330	hypothetical protein, conserved
344	-1.3	2.82	0.7	1	1	1	480	Tb11.01.3010	Tb927.11.11220	dynein heavy chain, putative
345	-1.3	2.92	7.7	13	1	1	22.1	Tb927.10.15220	Tb927.10.15220	hypothetical protein, conserved
346	-1.3	3.3	3.1	5	1	1	27.4	Tb09.211.2590	Tb927.9.11330	proteasome beta 2 subunit, putative
347	-1.3	3.06	5.3	8	1	1	29.6	Tb927.6.4030	Tb927.6.4030	superoxide dismutase, putative
348	-1.3	3.1	3.6	5	1	1	34.6	Tb11.02.2800	Tb927.11.5140	ubiquitin carboxyl-terminal hydrolase, putative
349	-1.3	2.59	3.3	5	1	1	93.9	Tb927.6.410	Tb927.6.410	hypothetical protein, conserved
350	-1.3	3.17	3.7	5	1	1	24.6	Tb09.244.2760	Tb927.9.15090	cytosolic coat protein, putative
351	-1.3	4.31	3.1	5	1	1	45.5	Tb927.10.4750	Tb927.10.4750	hypothetical protein, conserved
352	-1.3	4.17	2.5	3	1	2	84.5	Tb927.8.4500	Tb927.8.4500	Eukaryotic translation initiation factor 4 gamma 5
353	-1.3	3.6	0.4	0	1	1	485.4	Tb927.2.5270	Tb927.2.5270	dynein heavy chain, putative
354	-1.3	3.21	5.4	8	1	1	47.3	Tb927.7.3080	Tb927.7.3080	Kinetochore interacting protein 4
355	-1.3	3.2	3.5	4	1	1	40.7	Tb927.2.4240	Tb927.2.4240	GTP binding protein, putative
356	-1.3	3.1	1	1	1	1	329	Tb09.160.0670	Tb927.9.1770	Zn-finger in Ran binding protein and others/SPRY domain/HECT-domain (ubiquitin-transferase), putative
357	-1.3	3.01	3.6	6	1	1	47.3	Tb11.02.4910	Tb927.11.7060	acidocalcisomal pyrophosphatase
358	-1.3	3.6	1.8	3	1	1	151.4	Tb09.160.2290	Tb927.9.3680	hypothetical protein, conserved
359	-1.3	3.3	3.3	4	1	1	85.4	Tb11.01.1050	Tb927.11.9290	Flagellum attachment zone protein 20
360	-1.3	2.66	4.1	11	1	1	19.3	Tb11.01.1480	Tb927.11.9730	60S ribosomal protein L34, putative
361	-1.3	2.98	2.7	4	1	1	57.8	Tb927.1.4540	Tb927.1.4540	cyclin-like F-box protein 1A
362	-1.3	2.91	7.6	13	1	1	25.9	Tb927.10.4880	Tb927.10.4880	hypothetical protein, conserved
363	-1.2	3.27	2.2	3	1	1	60.8	Tb927.6.4190	Tb927.6.4190	Pentatricopeptide repeat protein (PPR), putative
364	-1.2	3.14	5.1	6	1	1	50.8	Tb927.10.880	Tb927.10.880	thymidine kinase
365	-1.2	3.02	2.2	5	1	1	76.3	Tb927.10.530	Tb927.10.530	Plasma-membrane choline transporter, putative
366	-1.2	3.37	0.8	1	1	1	191.9	Tb927.10.15360	Tb927.10.15360	hypothetical protein, conserved
367	-1.2	3.39	1.8	2	1	1	177.3	Tb09.211.4280	Tb927.9.13440	Flagellar Member 5
368	-1.2	3.28	4	5	1	1	64.5	Tb927.6.4210	Tb927.6.4210	aldehyde dehydrogenase, putative
369	-1.2	4.22	9.7	17	1	1	16.3	Tb09.v1.0640	Tb927.9.11470	60S ribosomal protein L29
370	-1.2	3.41	1.8	4	1	1	75.2	Tb927.6.1140	Tb927.6.1140	dolichyl-P-Man:GDP-Man5GlcNAc2-PP-dolichyl alpha-1,2-mannosyltransferase, putative
371	-1.2	3.34	5.4	9	1	1	29.8	Tb927.6.3700	Tb927.6.3700	peptidyl-tRNA hydrolase PTH2, putative
372	-1.2	3.02	2.5	3	1	1	59.4	Tb09.211.1880	Tb927.9.10500	HAD hydrolase, TIGR01456 family/HAD hydrolase, family IIA, putative
373	-1.2	3.55	2.1	4	1	1	66.2	Tb11.01.2260	Tb927.11.10490	hypothetical protein, conserved
374	-1.2	3.98	2.5	4	1	2	69	Tb927.3.2470	Tb927.3.2470	Pumilio homology domain family member 8
375	-1.2	3.51	1.3	2	1	2	93.9	Tb927.5.4270	Tb927.5.4270	ATP-dependent DEAD/H RNA helicase, putative
376	-1.2	3.03	0.9	2	1	1	172.3	Tb927.3.2050	Tb927.3.2050	Minicircle replication factor 172
377	-1.2	3.17	2	3	1	1	59.2	Tb927.7.1920	Tb927.7.1920	paraflagellar rod component, putative
378	-1.1	3.35	5.8	7	1	1	34.4	Tb927.5.2380	Tb927.5.2380	hydrolase, alpha/beta fold family, putative
379	-1.1	3.54	4.7	8	1	1	30.9	Tb927.8.1330	Tb927.8.1330	60S ribosomal protein L7a, putative
380	-1.1	2.81	3.2	4	1	1	58.3	Tb927.10.1060	Tb927.10.1060	T-complex protein 1, delta subunit, putative
381	-1.1	2.47	4.2	7	1	1	58.4	Tb927.7.4500	Tb927.7.4500	PX domain containing protein, putative
382	-1.1	3.52	11	12	1	1	21.2	Tb927.7.2980	Tb927.7.2980	Nitroreductase family, putative
383	-1.1	3.95	2.4	4	1	1	88.8	Tb927.4.2730	Tb927.4.2730	kinesin, putative
384	-1.1	2.97	4.3	7	1	1	36.8	Tb11.55.0023	Tb927.11.1570	hypothetical protein, conserved
385	-1.1	4.02	8.6	14	1	1	20.9	Tb927.7.3140	Tb927.7.3140	hypothetical protein, conserved
386	-1.1	2.62	2.8	4	1	1	80.5	Tb11.52.0003	Tb927.11.12850	oligopeptidase b
387	-1.1	3.19	2.1	4	1	1	139.6	Tb927.6.330	Tb927.6.330	receptor-type adenylate cyclase GRESAG 4, putative
388	-1.1	3.13	1.8	3	1	1	41.1	Tb11.01.3550	Tb927.11.11680	2-oxoglutarate dehydrogenase E2 component, putative
389	-1.1	3.94	3.4	4	1	1	38.3	Tb09.211.1240	Tb927.9.9660	Mitochondrial import receptor subunit ATOM40
390	-1.1	3.32	1.5	2	1	1	97	Tb927.2.5980	Tb927.2.5980	chaperone protein ClpB1, putative
391	-1.1	3.58	1.1	1	1	1	136.1	Tb927.10.14920	Tb927.10.14920	hypothetical protein, conserved
392	-1.1	3.3	1.3	2	1	1	111.1	Tb09.160.1090	Tb927.9.2350	calcium/calmodulin-dependent protein kinase, putative
393	-1.1	2.74	1.3	2	1	1	131.6	Tb11.0560	Tb11.0560	hypothetical protein, conserved
394	-1.1	2.87	2.7	4	1	1	83	Tb11.02.0380	Tb927.11.2860	hypothetical protein, conserved
395	-1.1	3.08	5.8	8	1	1	34.7	Tb927.10.16020	Tb927.10.16020	pre-RNA processing PIH1/Nop17, putative
396	-1.1	3.15	1.1	2	1	1	163.1	Tb11.01.7390	Tb927.11.15750	AMP deaminase, putative
397	-1.1	3.51	3.5	5	1	1	60.1	Tb11.01.7380	Tb927.11.15740	hypothetical protein, conserved
398	-1.1	3.25	0.9	1	1	1	172.4	Tb927.7.6640	Tb927.7.6640	hypothetical protein, conserved
399	-1	3.41	3.6	4	1	1	40.1	Tb10.v4.0247	Tb10.v4.0247	s-adenosyl-L-methionine-c-24-delta-sterol-methyl transferase a, putative
400	-1	3.07	3.3	8	1	1	52	Tb927.4.810	Tb927.4.810	expression site-associated gene 5 (ESAG5) protein, putative
401	-1	2.8	10	13	1	1	18.1	Tb927.7.7010	Tb927.7.7010	LSU ribosomal protein, mitochondrial, putative
402	-1	2.98	1.1	1	1	1	120.8	Tb927.1.1670	Tb927.1.1670	ARM-like helical domain-containing protein
403	-1	3.32	6.9	13	1	1	30.4	Tb927.10.2630	Tb927.10.2630	Regulator of Vps4 activity in the MVB pathway, putative
404	-1	3.2	0.9	1	1	1	113.2	Tb927.7.4450	Tb927.7.4450	SUMO-interacting motif-containing protein

## Sheet: S4 - LAP59 domain predictions
LAP59
		PIP6	TMHMM	Phobius
	Accession	Tb927.7.4760	TMDs predicted	TMDs predicted	Cytochrome B561 domain predicted	Additional domains predicted
Excavates	Trypanosoma brucei brucei TREU927	Tb927.7.4760	1	2	Yes
	Trypanosoma brucei brucei TREU927	Tb11.v5.0159	0	1	Yes
	Trypanosoma cruzi Dm28c	TCDM_09791	2	2	Yes
	Leishmania donovani BPK282A1	LdBPK_060110.1	1	1	No
	Leishmania major	LmjF.06.0110	1	1	No
	Endotrypanum monterogeii	EmoLV88_06:41529-43367	1	1	No
	Leptomonas pyrrhocoris	LpyrH10_03_0200	1	2	No
	Leptomonas seymouri	Lsey_0079_0310	1	2	No
	Crithidia fasciculata	CFAC1_220027500	1	2	No
	Phytomonas sp. isolate Hart1	W6LD13	2	2	Yes
	Phytomonas sp. isolate EM1	W6KHU5	2	2	Yes
	Strigomonas culicis	EPY18390.1 (partial)	0	0	Yes
	Strigomonas galati	ST1_4.2_contig_00312:1144-2709	1	2	Yes
	Angomonas deanei	LR877160:281049-282674	2	2	No
	Blechomonas ayalai	Baya_087_0290	2	2	Yes
	Paratrypanosoma confusum	PCON_0007960	1	2	No	DNA polymerase III subunit gamma/tau
	Bodo saltans	A0A0S4J1D5	3	4	No
	Euglena gracilis	EG_transcript_5089	0	2	Yes
	Trichomonas vaginalis	A2DIL1	2	3	Yes
	Trichomonas vaginalis	A2ENN8	2	2	No
	Naegleria gruberi	D2VXB5	0	0	Yes
TSAR	Phytophthora infestans	D0MSR4	2	2	Yes
	Stentor coeruleus	A0A1R2AVT9	0	1	Yes	Signal peptide
	Stentor coeruleus	A0A1R2CN18	2	2	Yes
	Plasmodiophora brassicae	A0A0G4J8T3	2	2	Yes	DNA polymerase III subunits gamma and tau
Plantae	Arabidopsis thaliana	Q9LN10	1	2	Yes
	Oryza sativa	Q10MZ2	2	2	Yes
	Physcomitrella patens	A9SRJ0	0	3	Yes
	Chlamydomonas reinhardtii	A8IYQ5	1	0	Yes	Signal peptide
Unikonts	Homo sapiens	Q96SK2	2	2	Yes

## Sheet: S5 - LAP orthologs
		LAP59	LAP71	LAP73	LAP92	LAP102	LAP173	LAP333
	Accession	Tb927.7.4760	Tb927.9.1410	Tb927.4.2850	Tb927.9.11150	Tb927.8.3950	Tb927.6.890	Tb927.7.6670
Excavates	Trypanosoma brucei brucei TREU927	Tb11.v5.0159,Tb927.7.4760	Tb927.9.1410	Tb927.4.2850	Tb927.9.11150	Tb927.8.3950	Tb927.6.890	Tb11.v5.0444,Tb927.7.6670		NI	Not identified
	Trypanosoma cruzi Dm28c	TCDM_09791	TCDM_08502	strain TCC; C3747_32g37	TCDM_00102	TCDM_10839	strain Esmeraldo-like: TcCLB.510075.50	strain Esmeraldo-like: TcCLB.510055.150; strain Dm28c: TCDM_09213,TCDM_09214; Dm28c assembly GCA_002219105: BCY84_22033; strain non Esmereldo-like: EP00682_Trypanosoma_cruzi_P017989 and EP00682_Trypansoma_cruzi_P008050		NS	Not searched
	Leishmania donovani BPK282A1	LdBPK_060110.1	Ld26_v01s1:1015736-1018207 (LdBPK_262630.1 partial)	LdBPK_020530.1	LdBPK_353960.1	LdBPK_100580.1	LdBPK_120250.1	LdBPK_170520.1			Q1632N in TCDM_09214 results in single gene prediction
	Leishmania major	LmjF.06.0110	LmjF.26.2600	LmjF.02.0560	LmjF.35.3920	LmjF.10.0530	LmjF.12.0300	LmjF.17.0470			homolog, orthology unclear
	Endotrypanum monterogeii	EmoLV88_06:41529-43367 (EMOLV88_060005900.1 partial)	EMOLV88_260030400.1	EMOLV88_020008200.1	EmoLV88_35:1424132-1426543	full-length = EmLAP102cor, (EMOLV88_100005600 partial, EMOLV88_100005700 partial)	EMOLV88_120008000.1-p1	EMOLV88_170008800.1			Likely database contamination
	Leptomonas pyrrhocoris	LpyrH10_03_0200	LpyrH10_31_0150	LpyrH10_27_0920	LpyrH10_01_6260	LpyrH10_22_0840	LpyrH10_23_1080	LpyrH10_21_0390		(partial)	Indicates an annotated protein which covers part of the sequence
	Leptomonas seymouri	Lsey_0079_0310	Lsey_0037_0090	Lsey_0531_0010	Lsey_0243_0120	Lsey_0127_0140	Lsey_0084_0050	Lsey_0154_0030
	Crithidia fasciculata	CFAC1_220027500	CFAC1_160030000	CFAC1_160017000	CFAC1_300089700	CFAC1_040012900	CFAC1_010008900	CFAC1_090011200
	Phytomonas sp. isolate Hart1	W6LD13	NI	scaffold_3:1767835-1769604 (W6L4R2 partial)	W6L643	W6LDR2	NI	scaffold_6:1159524-1169148 (W6L974 partial)
	Phytomonas sp. isolate EM1	W6KHU5	NI	scaffold_5:172395-173792	W6KGQ4	W6KVV9	NI	scaffold_19:145855-155276
	Strigomonas culicis	EPY18390.1 (partial)	TCC012E BCU_4.2_contig_00644:27126-28826	strain TCC012E BCU_4.2_contig_01549:11963-10230	EPY20763.1	strain TCC012E BCU_4.2_contig_01425:8419-11706; (GCA_000442495 assembly: EPY15339.1 partial)	strain TCC012E BCU_4.2_contig_01369:8707-13575	strain TCC012E BCU_4.2_contig_01331:4187-13675; (GCA_000442495 assembly: EPY20756.1 partial)
	Strigomonas galati strain TCC219	ST1_4.2_contig_00312:1144-2709	NS	NS	NS	NS	NS	NS
	Angomonas deanei	LR877160:281049-282674 (EPY21985.1 partial)	GCA_903995115 assembly: ADEAN_000888800	NI	EPY32548.1	EPY17807.1	assembly GCA_903995115: full-length = AdLAP173, ADEAN_000815300 partial, ADEAN_000815400 partial	assembly GCA_001659865: Scaffold3003_contig_10:15021-24341; (assembly GCA_903995115: full-length = AdLAP333cor, ADEAN_000926000 partial,ADEAN_000926100 partial,ADEAN_000926200 partial,ADEAN_000926300 partial), (assembly GCA_000442575: EPY31348.1 partial)
	Blechomonas ayalai	Baya_087_0290	Baya_064_0050	Baya_007_0850	JAIZPF010000047:869-3304 (Baya_047_0010 partial)	Baya_030_0070	Baya_067_0040	Baya_072_0120
	Paratrypanosoma confusum	PCON_0007960	PCON_0051400	NI	PCON_0000260	PcTrinityLAP102 (PCON_0077700 chimeric sequence covering LAP102 and additional)	PCON_0057130	PCON_0052150
	Bodo saltans	A0A0S4J1D5	NI	NI	A0A0S4IXF5	A0A0S4IQU7	A0A0S4IKZ0	TRINITY_DN4963_c0_g1_i1, TRINITY_DN4963_c0_g1_i4, TRINITY_DN4963_c0_g1_i6, (A0A0S4J037 partial, A0A0S4IY18 partial)
	Perkinsela sp. ccap 1560_4	NI	NI	NI	NI	NI	NI	NI
	Euglena gracilis	EG_transcript_5089	NI	NI	NI	NI	NI	NI
	Trichomonas vaginalis	A2DIL1,A2ENN8	NI	NI	NI	NI	NI	NI
	Giardia lamblia	NI	NI	NI	NI	NI	NI	NI
	Naegleria gruberi	D2VXB5	NI	NI	NI	NI	D2UZY9	NI
TSAR	Plasmodium falciparum	NI	NI	NI	NI	NI	NI	NI
	Toxoplasma gondii	NI	NI	NI	NI	NI	V5B154	NI
	Symbiodinium minutum	NI	NI	NI	NI	NI	NI	NI
	Tetrahymena thermophila	NI	NI	NI	NI	NI	NI	NI
	Stentor coeruleus	A0A1R2AVT9, A0A1R2CN18	NS	NS	NS	NS	NS	NS
	Phytophthora infestans	D0MSR4	NI	NI	NI	NI	D0N257	NI
	Colponema vietnamica	NS	NS	NS	NS	NS	NS	EP00744_Colponema_vietnamica_P008064
	Colponemidia sp. Colp-10	NS	NS	NS	NS	NS	NS	EP00742_Colponemidia_sp_Colp-10_P014392
	Colponemidia sp. Colp-15	NS	NS	NS	NS	NS	NS	NI
	Plasmodiaphora brassicae	A0A0G4J8T3	NI	NI	NI	NI	NI	NI
	Reticulomyxa filosa	NI	NI	NI	NI	NI	NI	NI
	Telonema subtile	NS	NS	NS	NS	NS	NS	EP00656_Telonema_subtile_P003619,EP00656_Telonema_subtile_P003620
	Telonema sp. P-2	NS	NS	NS	NS	NS	NS	EP00658_Telonema_sp_P-2_P061845,EP00658_Telonema_sp_P-2_P061846
Plantae	Arabidopsis thaliana	Q9LN10	NI	NI	NI	NI	F4JAU2	NI
	Oryza sativa	Q10MZ2	NI	NI	NI	NI	NI	NI
	Physcomitrella patens	A9SRJ0	NI	NI	NI	NI	A9S7Z8	NI
	Chlamydomonas reinhardtii	A8IYQ5	NI	NI	NI	NI	NI	NI
	Cyanidioschyzon merolae	NI	NI	NI	NI	NI	M1V3N4	NI
Unikonts	Homo sapiens	Q96SK2	NI	NI	NI	NI	O60318	NI
	Saccharomyces cerevisiae	NI	NI	NI	NI	NI	P46674	NI
	Entamoeba histolytica	NI	NI	NI	NI	NI	NI	NI
	Dictyostelium discoideum	NI	NI	NI	NI	NI	Q86IW7	NI

## Sheet: S6 - LAP ortholog sequences
LAP	Accession	Organism	Notes	Sequence
LAP73	Tb927.4.2850	Trypanosoma brucei		MQSTKGTTLPKQRPASTAPLEATKTLMPLHELPSFRRDLLSRSVFVLGLRTTAEMRELLSLMKRHCGIITGAFRVADFASGGMSTGGSMAVQGTAVDSRSALSNAGGCVVVCLTFRTEEGAHLAQRMDNTALVYGSRFVVLPATRFHQNISQVSSKKQRNMPQHERLWQLLFSPTVGGSNIDWAAAAGAVNRGELLMLHPSDLPVDVTSDGTSSGGGASGAAYMKRQVDGGTHSTGDDDKFRLSHYPAAAAPADDLNGARNFSTTPATTTAVTAPVPLYTPRAAVDTENLGRSNTLQQQYYNDVYESSRTPFLSTVSDIASSILTSTGSGNTEYIPRVGRAAQQTDLYGSPPLRQRVEPSRGQPLAERVTAHSQRLTVEGNETESRTNNVTTNSVYIPR…
LAP73	Baya_007_0850	Blechomonas ayalai		MQAHMLQAKAPLSGAPGDRGMYFYGASPSSAALPRGGDGLTAAQLSQWDRHVDPSGDRSIIPAKTNVAGEVLRRKTLPQRSVFVFGFVNSHTLLADTSELLRVLRHECGTLLAALRFPSVPPSGIQRPAYSSMVFLIVFESAEAALAARRLDHELVGHTRISIKEVGQFALTVPSAEECLDTFLPRATDFGRGKRIGGKRPRDEVGGTEDLLAPSARLWTLLFSEVSPFRLDWGAAKVAVDRGDAYVIDESRVVLSPIGPQNESSLSAADTFAFAASGSNVAPRINELHNCQASHRSPVLSSSSAPSFVDTPSTLQQMYYQEKYGSPNNLHSSATRRRGSSVLVQAVSSGLQSVMHSLTSKEEPLFHVAQRAPHYPSSATKSPFYLEDPRGFGGALHQR…
LAP73	LdBPK_020530	Leishmania donovani		MLSSANATAAGNGYRSSSAADLGWPSAGGLRSGGEAKASIAPHSVPAGVTPPLRYGGDPVAATTAVPPAGHVTFPAADLVDRSAFLFGLLQSEHLVHDVHDAIVALNNVAADKTDDGDAKSRTAGGQSSSEGTLSAVFYFIARPPCPDMPWRPIYTSAVLLCVFSTVEAAQRAIARVDRVVLHTMQTEVRGSASTASTAPISSPYLVLRPAREFVLGPENTDTALLTYLTTPRLVDLLLRRQRMQKPNDRVADDAEQRSAMESYARANLPPAYLCGSAARLYAAILSPQSPYAVDWAAARVAMARGDGIVVPEMSVVEPWACGGAGEYDRDKGATPAAAGSPPADRCSPPLLQGADIERRRRASVSGAAHYVPVTLQEEEYYRRYGVGSPSRTAISRAR…
LAP73	LmjF.02.0560	Leishmania major		MRSSANAAAAGNGYRSSSAADLGWSSASGLRSGVEVKASIAPHSVPAGVTPPLRYGGDPVAATTAVPPAGHVTFPAADLVDRSAFLFGLLQSEHLVHDVHDAIVGLNNVAADKTDDGDAKSRTAGGQSSSDGALSAVFYFIARSPSPDMPWRPIYTSAVLLCVFSTVEAAQRAIARVDGVVLHTVQTEVLGSASTASTAPMSSPYLVLRPAREFVLGPENTDTALLTYLTTPRLVDLLLRRQRMQKPNDRVADDAEQRSAMELYARANLPPAYLCGSAARLYAAILSPQSPYAVDWAAARVAMARGDGIVVPEMSVVEPWACGGAGEYDRDKGATPGAAGSPPADRGSPPLLQGADIERRRRASVSGAAHYVPVTLQEEEYYRRYGVGSPRRTTSSRAR…
LAP73	EMOLV88_020008200	Endotrypanum monterogeii		MFPTADLVDRSAFLFGLLQSDHLVHDVHNAIVALSNVAARDAGNGDAESRTAGGWGGGEGSLSAVFYFPARPPSPDMPWRPIYGGAVLLCVFSTVAAAQRAIVRVDGVVLHRMKTEVRASASAALTGRLSSPYLVLRPAREFVLGPENTETALLTYLTTPRLVDLLLRRQRLQRLYDGVAADDAEQRSAMEAYTRANLPPGYLCGSAARLYAAILSPQSPYAVDWAAARVAISRGDGVVVPEMSVVEPWACGGAGRCSTQKGVSVTAASLPPADGTFLPSTQAADLERRRRANLAGGEGYVPMTLQEEEYYRRYGAGPPIRAGSNRARCGSLERRTEMTPSCSSLSRGKQGVVRGFSWLWRRAYERLGRKGTVLISGLSSLPVPPVDPSVPLQATSGQS…
LAP73	LpyrH10_27_0920	Leptomonas pyrrhocoris		MQSAHGSSSKREGLPSGGVTQWAGAPAFNNSEPRFLPSASEGLLRTPAADSRTATAAAASAATRTASTRKAGAAVPIGGLALPSAVDLIERSAFLYGLLHSDRLVYDVHDAIATLTAAAGGTVAGEDINADERRRACGRVSGGSVLSGVFYFPSQAPWPEMPWRPTYKSAVLLCVFVSVAACRRAIARLSEVAMPVRGGTGVKVVQVPLLTPSSSSSCCAPSRVFSPSMVLRPASEYTFSPESVDTALLTFLTAPQLAELLLRRRRMQAPLERGVTDNTSSSRNDRVEDMLAYVRANPPSSRLSSSAARLYAALLSPQSTYSVDWAAAQVAVNRGDGTVVPEMAVVEPWVGGGGGLEDRNEALREQDRRGGGGGPTSEAAGSGRGGVDGGRPSDPQLPW…
LAP73	Lsey_0531_0010	Leptomonas seymouri		MQSAHDSSSKLERTQGGGASRWAGSSIFNNSGSGFLPSASDGLLRTSAADNRGSAATTGVATGSASAKTVAVPVGGLRLSGGPGLVERSAFLYGLLHSERLVYDVRDAIAAVTAAVADTVEDDDSSAPERRRAHGRINGGAVLSGVFYFPSQVLRRDMPWRPTYKSAVLLCVFVSAAACQRAIARLNVATTSVRCGTGAQAAQAPAHSSVLAPSGVPSSFITLRPANEYTLSPGNVDTALLTFLTAPQLADLLLRRRRMQVPLERGSTDHVGGRGDIDRAEDMLAYVRANPPSSRLSSSAARLYAAILSPQSTYNVNWAAAQVAVNRGDGVVVPEMEVVEPWVGGGHGLEDRNHVLREQDRRGGSEAAGPGRGGGGSDGGRHPDTRTGSSNDSLPLTLQ…
LAP73	CFAC1_160017000	Crithidia fasciculata		MSLAWVPSTAGSSLQPEMPRGGRASAWAGGPSVGGNDASSAAATASRFVPSLSENLLRTPAVDAPSSAAASAGATVAKNTALPGVSVAVPGGPELVERSAFLYGLLHSDHLVYDVHDAIAAVAAAAADTAREDGEVSGCVDHHRQRDHIGGGAVLTGVFYFPSRPPWPDMPWRPTYKSAVLLCVFVSPAARQRAIARLSEVAVSIRCGAGSGALQPLPMSSPSSSAIPTGTYSAKVVLRPASEYVLSPENVDAALLTFLTARQLAGLLLRRRHMQAPLDRGAAIGASSHSSGDQVEDMLAFVRANPLSSRVSSSAARLFAAILSPQSTYSVDWAAAQVAVNRGDGVVVPEMKVVEPWVCGWGYGDRSEVQREHEGRGRSEAGASGRETDDHRSDTVRHP…
LAP73	scaffold_3:1767835-1769604	Phytomonas sp. Hart1		MISIVNADKALTHESKDTFVRESDSLSKGNPSGLVKATLSTKQTDLFKNLGDQRGASCEIAKEVLSRFALRDCSVFVYGLMESPLILEETSKLLSEMERCCGSLVGAFRFCATPPPGFDRPVYLNHVFLVVFETLTSVEKALRLTGARIAGNVVVVKPSSTPRPRSDTSEEACLRTFLPSTVREDGGGRPFPPSARLWAALFSTASVYHVDWAGARAAAKRHDAVILDESRVLLPPWPPILAGGKAEKGGGAFPAILAGASPSFSGEAETGEGGGAPFPAFSPARGFPARQGYSGAPSLPLLQQTGETISKMLGIGGEGGIVGGRPPDEEHQCMPADGGLTPSMRRIPPTGREVWAKEEPAARRQRLEEGRIDVRTTAEAPEGSNAERWGSAGQGFPRL…
LAP73	scaffold_5:172395-173792	Phytomonas sp. EM1		MISIVNSDKAPTHQLKDTFVEVGDSSQKVNASGLTKNTLPTKLANPLQNREDQRETSCEIAKDVLSRFALMDRTVFVYGLMESPLILEETSELLSEMERRCGSLVGAFRFCATPPPGFQRPVYISHVFLVVFESLSSVEKALRLTGERISGNVIVVKPSSAVRPTSHATEEACLRSFLPSSSRGEGAGGKFTPSVRLWTALFSTASVYHVDWAGLRAAAKRHDAVILDESEVLLPALQAAPAGGREGVRGVPSDPSAGTPSGAPQPLFGEVAKMGGGGPSSRRTPAPPGAAPSSTFAPANTFSVQQQYYDRKYGGARSLPLLHQTGEAISKMLGWGWGAVVGNFSLAEDPLMPADGGLAHSMRPVPRVRHRPSDSGEADEDERGVRRRRLESSSTDVPL…
LAP73	C3747_32g37	Trypanosoma cruzi TCC		MRFCFEREVPGAAVAGGWSLPAMGSPLDMKAAAWRSSTQTTPQTSPQQQRRRRLPQQQQGTPDMEGLFSLSSEIRERGKGLRFAPTTLGTQRRLTNSMKPAAETTTTATTTAAAPSVSSTAAVPSRSTPHFLPLHDRPAFLAELLHRTVFVYGFHTVEECRALLQLLQAKCGPIAGAFRTANHTRDGNDTSSWSYNAAAGGVGGCVVICVAFYRADSACMALRLDNTAQVFQKRFVVESATQLQHLSRSYTSMPVSSANSMRATLELPQHERLWLLLFSTTVGAAKIDWQAAAAAVGRGEALLLTSALFPARLDKGVDDTTTSVGFLTNRDTASASRYRTHLGFKPTAAGRDAEVGSSSSSSGGGGGGDVTRTFDLAMNPTGSSTSTTPTTPAASAMSS…
LAP73	BCU_4.2_contig_01549:11963-10230	Strigomonas culicis TCC012E	Homolog - Orthology unclear	MLDASQESSFLSPGFGLPKAIPEVPSNRAAPEDDSRNALRLSVEEREFRETLPGRTVFIGFVYAGDPDGEGIFDATESLIRSLRAQCGALDGVIRFPCRPPMNINRPVYHNPTFLCIFQSPEGAQKAVSLFDEQVGPSGNRIYVVPSDRFKVPDVVAMANFRTLTTPPDAEFPSDEQFAQNARLWSFVLSPISLLGLDWKAIKVTVDANCAYVIDEWSVTVPLGYTGVEETREERFRAADKTRKAALRGAKQQKAKKLRVAKLTKVGSRLAVLPGFHYVQQFFEAKRNDVDAGEKANANGVELEGALQPGRNPHRHADWNKHLDACRRGSYLTPKVLQLKFPTQQGEALIAAPRPPVWKQLVQAGADRLLQLMGLRLRTEHRFLIDNNKTHRAPRLPSV…
LAP59	Tb927.7.4760	Trypanosoma brucei		MRLSYADQLIELDRQRRNIVYGRETKRFHLKIIAAISGVLYATLYVMAWLYPRGVTHVWIDDVLVEVLEDSMIEQVGGVSGCIFVASLVLLLCMSLLKESSDKDRHGKKHRSPFAGACGPYRKAPGLSVPFSPATVQSTTTAGATEVLTEPIGVKGHHDLEGEYAIRTRAELDKFLSAKELPKRMEGSLPTAHNSVNATGTVSGSMATAPAAATSISAPLAAGGGFGSVSSEGIRVQYGSGGERASAAASADRPAETMWNGLGIVDPERSQVKVRKWLSDLCQTLVEEVDSTNRWFVERQLRHFDCGHSLDETIVVPPPSSAPRVGFGVPAQPVSSPPSVRKMDALMDERNKIATQGQNVQNIDVTMHIDQRLQLEMKLDTTATFTPSSPASVAEQQAR…
LAP59	Tb11.v5.0159	Trypanosoma brucei	Bin sequence	MAWLYPRGVTHVWIDDVLVEVLEDSMIEQVGGVSGCIFVASLVLLLCMSLLKESSDKDRHGKKHRSPFAGACGPYRKAPGLSVPFSPATVQSTTTAGATEVLTEPIGVKGHHDLEGEYAIRTRAELDKFLSAKELPKRMEGSLPTAHNSVNATGTVSGSMATAPAAATSISAPLAAGGGFGSVSSEGIRVQYGSGGERASAAASADRPAETMWNGLGIVDPERSQVKVRKWLSDLCQTLVEEVDSTNRWFVERQLRHFDCGHSLDETIVVPPPSSAPRVGFGVPAQPVSSPPSVRKMDALMDERNKIATQGQNVQNIDVTMHIDQRLQLEMKLDTTATFTPSSPASVAEQQARRTYVVGRIRTFASQKSLASYHHNCGDISTWRDDFPTDAHLLTHILR…
LAP59	TCDM_09791	Trypanosoma cruzi		MRLSYSDQLIGLDQQRRAKAYGREAKRFHLKLVIFASALSYLAARVAVWIHPKSVSHTWVDDVLVEVVEDDGLERVCSIFGCVFTASLFFFIFLTIRADVRRNFFPPSRGSRAAGERGRRVKGWSESFSSLAVPASTIFGALPKADGPTATAVGSAQHLRLNQYHLPQQQQSIRTEAQLKHFLLSKESSSENGGGAPLATVTAAAAASFPTATPSAPAVTSSAPCAGSVFSGPLVGGGIAAGPSDGIRVQYIGGAEKQSAAQPVDTEWAGLGILSAERSILKARRWLSDLCQELVEETAACDRWFAERQISSFDTTHCLHETIPGPRPSNSAGVGVGLPTLLSSTTPAVLRKLDALLNERQKLAGQAQNVQNFDVILHLDQRLSLEAKLDPSGTFPTAS…
LAP59	LdBPK_060110.1	Leishmania donovani		MRYSHSRTLLDVERQQRDGRHGWQARMWHLTWLTVVFLSFYIVCTYNVWRYPRPVRHVWIDSVLVEVVEDDWVERARPWLLYGSVGCGALRALLHCVLCPAASAAPAGNTGATATARERTRGGRTRAGTATAHNASQPSLMKEISTIAVPAWARRRSDGNLPRGTRGAVPADATAAAAALARQKSIFDPTRPMRTEKDLEWFLACENAQQQQRRSAEAALSGAVALRYRDRGGAAAAGGGGVDSGPVDAAERDVISVLYENKPLHQRGRSGTAAPAAFGAHTSSPSSSSLSIPWAELGIFHLEETLQRTREWMSDVCRRLVADVEQCDRWFNEHQIEAYDCHHSLQELAPVPPSHPQPAAMTSASTMRWGPPAPVPSVAAAPQHETKLVSLLREKGHCR…
LAP59	LmjF.06.0110	Leishmania major		MRYSHSRTLLDVERQQRDGRHGWQARMWHLTWLTLVLLGFYVVCTYNVWRYPRPVRHVWIDSVLVEVVEDDWVERARPWLLYGSFGCGALRVLLHCVLCPAASAAPAGNTGATATARERTRGGRTRAATATAHNASQPSLMKEISTIAVPAWARRRSDGNLPRGTRGAVPADATAAAAALAPQKSTFDPTRPMRTEKDLEWFLACENAQQQQWRSAEAALSGAVALHYRDRVGASAAGGGGVDSGPVDAAERDVISVLYESKPLHQRGRSGTAAPAAFGVHSSSPSSSSLSIPWADLGIFHLEETLQRTREWMSDVCRRLVADVEQCDRWFNEHQIEAYDCHHSLQELAPAPPSHPQPAAMAPAPTMRWGPPAPVPSVAAAPQHETKLVSLLREKGRCR…
LAP59	EmoLV88_06:41529-43367	Endotrypanum monterogeii		MRYSYYRTLLDVERRQRGDLYRWRSRLYHLTWLTIVLLGLYAACMYNLWRNPRQVRHVWIDAVLVEVVEEGWADKARPWIFYGGLSCGTLRLLLHCFSFSTAPSGNVGATTTAGEGGPGGRTGLGTSATAASNRRSLPSLQKEISTIAVPAWARRRCDGRQTRGTNSAAPGDATCGAAAAAAAAAAFVERGSQFDPMRPMRTEKDLEWFLACEKAQQQQQQQRRTDETSLSGSAALRCRDKGSATAAGVGGVDSGSVSAPERDVIPVLYEKSPLNQRGRHGTSVPHTFGSLNSTASSSSIPWADLGVFHLEEALQRTREWISDVCRRLIADVEQCDRWFSEHQIDAYDCHHSLQELLPAQSPPSQLSAMNSMSTMRWGSYASGPAAAPAVAPTPQFETK…
LAP59	LpyrH10_03_0200	Leptomonas pyrrhocoris		MRYSYYRGLIHEERRKRGPHYGRQARIRQLTVLTVLLLGLYVACTYNIWRHPRPIQHVWIDDVLVEVISENWIDHARSGLLCLGLCCAGLLGLAYLCAGVRVSSASPVDGADGAASRARESRGKRGGQKPEKDISTIAVPAWARRRAAGQQPISLTSMEALRHTSDGVGAAATAADRTSAFDERRPMRTDNDLNAFLAYEAAHVRQQQRQRLSVADGAGVRYRGTAEDNICQSDVDVVGRDALSVTYEGGGVQRRSNRSGGGGADSAAAASSFPFASVGAAPTPSTLPWAELGISHVDEALQRTREWMSDVCRKLIDDIDQCDRWFNEHQIEAYDCHHSLQELLPAPTATAAATAPSQARPGSWWGTTSAAPSFSVPASPQLESKLTALLREKAYCRQA…
LAP59	Lsey_0079_0310	Leptomonas seymouri		MRYSYYKKLISEERRQRGPHYGRQARVRQLTIFTSLTLGLYVMCTYNIWCHPRPIHHVWIDGVLVEVVEENWVDHARTGLLYLGLCCAGLLGLLRLCFGVTSSSASPVDDPNAFTLPQQETRGRRGVQKPQEDISTIAVPAWARRRAEGQQVPRNPMEGLPMNRGVPTTAAAMASDRTRTFDASRPMRSDKDLNVFLAYEAGLAQQQQQPQRRLSAGDSIGLRYRGTADDNVYHADVDAVGQGALTVAYERRGLQSGASRRGEGGMGPAAPSSVSYSGGPASTPSTLPWAELGICHVEEALQRTREWMSEVCRKLIDDVDQCDRWFNEHQIEAFDCHHSLQELLPAPTTAAAPAPMATASQARPGGWWGASSAASSFGAPAAPAAPQLEPKLAALLREK…
LAP59	CFAC1_220027500	Crithidia fasciculata		MRYSYAKKLIREEHRQRGVRYGWEARTRQLTAVTLLFLGLYGICSVNVWRHPRPVHHVWIDEVLVEVVEENWIDHARGGLLYLGLGCAALLGLLRMFGGVVTTVGNRNENDASAAAAPPMTSLPHETRGRSGVAARRRSPAAANISTIAVPAWARRCAAGPTPQPPIILDGAAQRTSGVDRVSTFDARRPMRSDADLNVFLAYEAAQRQQQQCRSAADNAGLRYRGVQGDDAAYPGDTGAAARDALSVSYETRGAQREQRGLPTSVAAAGAGGGSGASASSSPTLPWAEFGIDHLEEALQRTREWMSDVCRKLIDDVDQCDRWFSEHQFEAYDCHHSLQEQVPAPVAAPAATTMMGARPGGWWGATGAAAAAPTAAAAAPLTEAKATALQREKARCRQM…
LAP59	W6LD13	Phytomonas sp. Hart1		MRYSHCQRVLETEHKRQTHYFGREGRITQLKYTTSVLLALYLISWFFSWSHPTPTSQIWIDEVLVEVLQDSWITTISGLIFSLLFISSALLFTFVYCTRPEKKTLKISNTQHLSSSTEHPQSSPTTRDHPQSSLRPSNMIPSMNPLLLNPRTENIRTEKLCVGEPLGMVGSIPLGKHNQTVAAGPTHRPRGVVTSTTSVCNTKDLENFLRTRIGSKSSEPFSDAIVEPVLHSLSLNTPLNPARITTGSGRLPQEGCINVHYNDVREEHLREAPAATGAVGGSDNEGHSLFHVFGDVDWLSFGVRDPEHALFRLREWVRDICSRLNSEIEQCDQWLASQELTAFDCNHSLQETLSVKLPSAAMPSPSFTWGQPQTLQQQPLQQVQKQELILSERQKLQRS…
LAP59	W6KHU5	Phytomonas sp. EM1		MRYSHCQRVLETEHKRQTHLLGREGRITQLKYTTTALLLLYVICCFSSWRHPKPTSHIWIDEVLVEVLEDSWTATITGLLFWLLFMSSALLFAFLHCTRPDKRPLHFSNIEHFCSSTELPQGSETTCDHQQSNLRPSNVISLMNPVVSYPKAEDDRKEGLRAGVPLDRVGGISLDGHSQTVAAVPTRRPRSVVTSTTSVCSAKGLDNFLGTRFGSKTFEPFSEASTEPVMPSLSLGTPLNPVRVQTGGVRLPQEGCLNVLYDDARGERLREAAAATGAACGSAIEGHSESHVFGDAEWLSLGVYDPEQALFRVREWVRDICFRLSSEVDQCNQWLATQELTAFDCNHSLQETLSIRPPPTSMSSSSFTWGQSQPLQQQPMRQVQKRELILSERQKLQQS…
LAP59	EPY18390.1 (partial)	Strigomonas culicis	Partial sequence	MSEACAKFVADIDACDRWFAARRLTIFDCAHSLQELVAAPAAAAAAPLGGGWGAPAAPAAPAPAHETKAQSLQRMRTVLQQQQATSEDTAALLRYEQRLALEGQLDVGLTQMAPPLTAAAALTARQQYVIRRLRTFAQQRTLASYSHSGGDADTWRESYPTDAHLLLQVLLTRVSGMGALVSMRHATAQRGDVMLHVGDTGEPYFYVRHHPPGGDVTYLPRLGEPALFEAVLVFAALMATRHRDRLGARSEFDVRSCGLSKVLGRLSHTAAV
LAP59	ST1_4.2_contig_00312:1144-2709	Strigomonas galati		MNRTYQEKLLDLERSERERKYGNQARAADLRVATVVCGLLCLLLQFRLWQKPPPISHVWIDEVLVEVVGEDQLRRTLRDALFLLTAVLGLTWLAFSSCLIGGPRRDSRDPRRSSARPEVRAAAPFHPYIPSIAPIAPTPGAGPTWATTAPEAGASSDPTPIRSMADLDHFLRSKITSTPAASRPSFQVTGKPLTEGTPSGVRVLYPGTAGGGGRADSRGEKSADGIDWAALGITQPDAALYRLRQWLSEACAKFVSDIDACDRWLASRRLGIFDCAHSLQELVAAPAAAAPAAPSYGGGWGAAAAAPAAPVATQESKAASLYRMRTILQQQQSTSEDTAALLRYEQRLALEGQLDVGATHMAPPVTAAAALTARQQYVIRRLRTFAQQRTLASYNHNGG…
LAP59	LR877160:281049-282674	Angomonas deanei		MYSRTQKHHSRAKCFKVLTIILGLLCVGLYVAKTRNPPRVYYSWVEGVAVEEVEHSLAGWCFFMCSVLLVVSLLLWFCTAALSLDEWLLCDSLPDTAQMDMALRRKEYLSQRDARGMRVEPRVTPDQYHTLRPSGEEWATAETGMNGSLFGASNNNNRRPLRRPRQSAASPACLKRTEELDEFLQRTVDTGRQQLQNRDTNRNPTDYTGGFLPTDPAGVRVKYVRLGTAGASDTAEGAAANVEAVFASLRITRPEEGVALVREWFSQKCRTFLLEVEECDRWFTGRGCTHMTCANPLSQPVEGAVAAAPAPSTNWGPPAAPPPRKEDLLKMEKEHTKQMTNRQTALDITVHVDQRLSLEPPLAVENSFPILGQMDLTLVRPYVLSRLRRFAQTPSLSSY…
LAP59	Baya_087_0290	Blechomonas ayalai		MRPSYCQKLLDIERERRRPRISRHARITQLQYATGVCFILYGAASYFVWRNGRPSTQVWIDDVLVEVVETSWLDQVRDGCLWVGALCGALLLVLLLFARPGKSHGPGERSLRRRQPARDAALAGPLPLGSTIAVPARTGLVRGPGNSDRLSAIPSAGRTNGTAAVWAKPSVHGLLSGKEPMRSSSDLDSFLKREMRTQQRERGTDPLRAQLGRPPFLHGALQTPTSLMSPGHAPSDGTINVRYEMAKAHGPKAATDSVVDINWANLAVVHVEAALMRIREWMSKICRQLIDDIDQCNRWFEEQEIAAFGCYSSLQEMVPVSVAPAPTMGGWRATATTQPPALQQETKYSVLFREKENVRSQQRSAQDFDTVLRYEQRLVLESKLDLSTTFPQSSSPSSA…
LAP59	PCON_0007960	Paratrypanosoma confusum		MRPSYGKRIAELESIRRREAYGARAKVLQLKVLLGVCALLYVSAKCYAWFHPKSPSLVLIDDVLIEVVEDDNVDRICYVLALCFGGGVAVAAMLKVLPLLPRAFTRPDALASNRVGREARNHYSPVRSAVAMRPSVVAQFPPSSVAVTAPTSGLAALQAGGCEARRPPLVHAVPSTQTDRIDSRAALDTFISSTMARRTPPATRGDGAPVVDTLSSIASGALGPGAATQGLRVQYRAGLATDSSGGTGSHEAVAGAVEDMMWTGLGVLHVERSLLKIREWVSGLCQKLVNDIVACDRWCAERRISSYDCSHSLQEPAVNPTPAVPPPATGWGFGAAATQAPQQSLKKIDELLAEKQKLASHSQHIPFFDEMMCINRRLLLEQQLDISSTFRSRTVPASA…
LAP59	A0A0S4J1D5	Bodo saltans		MSSTSTRTALDRLVREHEAKRRQEAYGTRAKLLLLSMISSVAAVVYTVCTARLWLFTTPLRTVVIDGVMVDVVADDTTTHLLARASGFVVVLSLSVMAAIKLELGKLVMGRKRHPHLTRAKLLLLSMISSVAAVVCTVCTARLWLFTTPLRTVVIDGVMVDVVADDTTTHLLARASGFVVVLSLSVMAAIKLELGKLVYGEETPSTSSQSSSLKPPNAPAPSALSIAQRPQNLSSDNSAMWWNSTNLSANIAITNSEATVRTLEDLDALIQQGKGQHNAHREGDALSGGLSSFAPPSYSGVNGLFSMGATHSQAGGIAVRYQSLSGGALAPHDHNQRQAATSESEFSALGVLQPERSLLKLRQWAAGLCKAVVEDIDKCDAWLSEKRVRGFDCSSLLSE…
LAP59	EG_transcript_5089	Euglena gracilis		PDPPLPAVEAGPLRHSGCPQVRNEVPPQSTSALSRWQSPLLSRVDQVRIQNRTGEKARGRTFALWSCVAFVASVWLSRPGTGGFVAGLLPDLLYVAAGLTALAALAQLLAWRIRTGRCRPAHSVLSMDEQKLLGVTKDMEFPQEDAIEARRSRYQPGPSDWLPWWPALREFTARPLSPRAAGRAPQPAPAAPPLGGATRYRPAGGYDAAPVMPTSLGSIGVAAPRPMSWPAAQPSTVWPENDIRTEADLDRLLQETAAVAPPTGLGSSAMHMQPEFRQYQRSFRQLAIPTSSLASLSTSTASDNIADMTSLEISQKVDETLGQVLGIADKAESWAETVKVWLVRTVIAPLQDDIQQCDAFFHQNANRIQNHFMLLSSSALHEPYITGNFGAQKSRQQFL…
LAP59	A2DIL1	Trichomonas vaginalis		MPKFSLIHRPYTRKLSQGIMKKATDQQTQAYFGQFKIKNSSKYKSTTDIPFPETHNEFLKTQAFEPVETLKAKQILMKDSHSIHSLVLKPLYFLLLSILTLSLHMLGIKRRYNLYLTIIFFVLTLSNIFFAILEIIKRRRNTTREIFIPVKQQKQEFDLQNPYLKFVKDNSTVVPLPTAVSNAALDLYRPFVPSDRPTASFQSNVNTLSIDTSIDQLAADSLRSLGLSDSEYGQYLLNFKTFISNIILKKLVKELHSDSHLIEAIVSLPAYENHREYVIERIKKLAASQYLAGHFGDRGDRFKDSEWNSEMPSDNQILMHVFGTWLSYFMSHNKKHHLTNIFKTKFVTLKRDPSLESTQGQLLCVEDWVRFYVLAKDKKTGQTRRFWAFPGRDSMYSAL…
LAP59	A2ENN8	Trichomonas vaginalis		MTESKLASLSPTFQLQQDSYSTLPLTRYEDIQLRINKPAATDSKENDNLSKIFSSQNIYKSQTNTKQAITPTQINSRHQYFKKIHSPNQKRAMYIIVCAATFVVFLFLFFINVFPDFTLFVSLISFILTVIGIIAFSRHDQKTKMPIHTYSLNAALPKTEFAIPSSPSSIFAKEPTYNSNLPNIQAPTNIYRPYIISDRPKSSLQHSQFRLDQDTSIDQLAGNTLNILGLSSVKFNKYLVNMKAFIQKSVLQKLSSKLGLSDNVVEAMVSIPNYEHCSQYVLHRINTLASAAYLAGHFGDRGDRWNEREWTNELPSDNQIILHIISVWISSLIGGIKNTKRLQFIFKQRYVYIGENPVTDTDDDIMLCSDDWSNFYVLCKYKTQNVERFYALPGRDSMY…
LAP59	D2VXB5	Naegleria gruberi		MNQFDYLSNRHALLGLKNKEEINDYDYFLYQEYLKQEQERSKQEQLLKKDKNNTVNYDLIFSMDESNNMNMNTNMNINNMNINNMNMNTNMMGGVYNNNMMMMNNMMYDPSSISTSSYLYNSSLQEQQQEQQSLQLQPTQVALQFNINPSIGLSVFDSNSGKLEYRRAPSNQINEDFILNHEQLNQQLNQQYSGNALLLGEQASQALEMLNLTTFTVNNWSENMRKWMIYGVLIPTIKEIDSINLQMHKTIQFNCDFKGYDSFNPLDISPEYQHSIPNSIPHTEDTSKFTLKYVLATLVTQIDQQQQSNNLNGGIGGVGGGFNSGFGFSNGFNQSQPQTNQQKNVEFGNLLRRRLRLERYLSIPNLNLFDSTDKIACRKYVIDRIRSMSKGQFEKPNSR…
LAP59	A0A1R2AVT9	Stentor coeruleus		MLLGPLSLITVILILDYCYVAPTEDSMFSNNLLALVTTGCLVMTTYSVYKYIQFDSEIHKLRNNDLVSEQKRRNIEKSKELLKRAGINSTQKISKSTVSIHENYRQSYPIYENFTSPPSQPLKLNLKTFDYVDDVAEEFMKSKGLDKKIRKWMQNIKLWYSKQFLPLILENYETNLKNLNSLLKECTRDKDRSWIYAGTFDDDSISVSYEESMYFRRAPMKDVQELAIEKGCNYAEDLEKANSHSLRNQGPEYQQAMMRVNFVNLIKQRMLFEKYFDVPGYNCKGYVIQRLRTLGKSTCLSEYTSNSGGFYRADVWTAKKPTDSHLLSHVFFCLLNNGNNPTFTPDKDLFADIIINYPRMIPNEDHPHRIWFYQKNPESASEPHFEIVSGREVWPTFKG…
LAP59	A0A1R2CN18	Stentor coeruleus		MWDFQSLPWARLQQLETQKDKIKMLLGPLSLITIILILDYCYVVPADDSMFSHSLLTLVTTGCLLMTTYSVYKYIQCDSEIHKLRNNDLVSEQKRRNIEKSKELLKRAGINSSQKIPKSTMNMHENYRPSYPIYESNRPNYPIHENYTNSPSQPLKLNIKPFDYVDDVAEEFMRSKGLDKNIRKWMQNVKLWYSKQFLPLILENYETNLKNLNSLLRESTRDKDRPWIYAGTFDDESISVSYEESMYFRRASMKDVQELAIEKGCNYAEDLEKANSRSLRNQGPEYQQAMMRVNFVNLIKQRMLFEKYFDIPGYNCKGYIIQRLRALGKSTCLSEYTSNSGGFYRADVWTAKKPTDSHLLSHVFFCLLNNGNNPTFTPDKDFFADIIINYPRMIPNEDH…
LAP59	D0MSR4	Phytophthora infestans		METRAIREAQLETYTSNLGSVALVLSTLLWLTLPPLWSVVNGDWSTAILPSLLAIAGHGLFVLSVLLLLRVAQVQGEELLIQFNAKYLARVSKPEASHAPLDRTAQLDEVMKLNSLRGRLSGNKNSSDAKGQTQEDRSFFDPAPVKTVEDGKAYLRRLQKTQKQKEAEESMQSASAYGMENSYQSDAFGIYGNASMVPRVYQASGFDPYLRDVSIGDQEEDPLRTSSLPHIAWQQLEEWGMAMFMHLYCRNIRRLLAYHVKDVVEAFLENANALNECGVMADVLLRRVPSQALLCPPGQTNQMTNVSLSDMLQNLAKSPLFFSKERGVYLFEEHQSFEKYLNVGDPGSTDYSSLERQQYVLERLIMLSKDRSLDRFRWNKGSAWKGKEWTENLPTDAEI…
LAP59	A0A0G4J8T3	Plasmodiophora brassicae		MEASSLSSPGMVRRRDGRIGETDAFARTGTGSAYPAPTAVRLSLLVAALVLLQCVRIGPDLLRLVGTAVVAMHLIVGVVQMLGGSSRRSAVAPDPFVAGRAAAAPSTPSSSTATAGSIISPGSRRSTPSRLDPYTASMTPPPFHAGSPQAKPKPAPEQADAGRWSGAAAPSSRRAIAGPTTTPQSSPYMQTYLPSVREESSSQLHCQAGQTANEFEEMALHDMAAGELRQLRVSPERMETLAERMRSFLAMDVLRPLCNELRASDASLFEIRDRLVASGMPVAMALSQCDPNNAVAVAKVLRDNLGTRPACAYSHAISLIKRVVRPGSVPQVQGVLEVRRQLDEFLAVPRPDEDDLGSFPMDYVESRLFRLGEDTLISDFHWDSGMPYKGKAWSADTAP…
LAP59	Q9LN10	Arabidopsis thaliana		MDSDVRRKINNTTQGSSPSPKPSKFSVYRNPALAAASTANSIRPSKSVLLFIFLLSIASAFSLISFMAGEKWLTNALTFGKISQEAAYVTVKAWQGLVTLFCIGAMMALSKGISLHRAKFAARGETKSFSKETKDQFSLSNRQLELLGIKKKADQSVSEFPKSRPALKPAQSLEPLVPIHHQTLTGSAHKSSGGGDKLNSRNGSQISSFSTPSKQMGSPSMYLVPSSSPVSSNRLSSGQDKAVSSPWSGRRSSAKDITTEEQLEQLLAEIDEKITESAGKMRTPPPTVGSFAMASPSTVGGSTGASGATRSTPLRPVRMSPGAQKFTTPPKKGEGDFPNPMSLERAIEGFIHLGVYPQIEDWRDRLRQWCSSVLLKPLLNKVETSHIQVMQTASKLGVN…
LAP59	Q10MZ2	Oryza sativa		MEFQQGGGGGCGGGKARDKFSVYRNPSLARALASRSVRPSLPVLVLLALSPIASASSILVLSSWEGQLVKVAGRVGLSMAAAVLVFRLIEAALGLVALFTLPAFFRAVMLYNGKRALAKEDKVVLSERQLGLLGLKMTGSEAGGTSEKTKRPPKAKPSTPSEPIVPIRRSSFSYTPSRSLGQSRIGSSNLSPGGERLTTSVQISPSTPLQKPISSPSTPWSRKSSGSAKGIQTEAMLEQFLAGLDENIDTITDSASKIATPPATITSFGAASPVSVITSTTPSGAARSTPLRAVRMSPGSHQKYSTPPKKGEGELPPPMSLEQAVNAFENLGVYPEIEQWRDNLRQWFSSVLMNPLVQKIKTSHIQVKQTTATVGASVTVSQVGSDLPSTTAPVGLSPL…
LAP59	A9SRJ0	Physcomitrella patens		MGSLGQGQVGGGFGVYQHEAISSALSAMSLRPSRRDIIVIVSLSVLSASLLAVLTSRSEVATAAFAAVGVSGEISIIVVRTSQAVLTIFFALTLSALHKAISLQAAADASMAKAASVKNAADASSNLTLTKHQQALLGLSGLGRKSNVLDKGVDLANELKGIGDVRLRPTRMNASPSQPSASPSRSLMVPLHPTQNKGNKGASASDAGFLSLLAGPVSSVSPSSALTNPKPSYFSQGSPYSKPAYLSNPVGSPHELRPTPWSRQKSFNLKDDFQSEEKLQKFLSDTDTKMAEGAGMTALADQVCMTPPPTIRGVASNLTTPSPVNVPVCLSSPRGTPVRALRMSPTQKGVTPPKKGEKGENELPSPMSLEEVTERLSLLGVLPCIDQWRDALRQWFSEV…
LAP59	A8IYQ5	Chlamydomonas reinhardtii		MRTDLHSYRFCQCHGCAWFSLLLWLLPLVFSGRALDTLVRWRNSQAAVRVQDNVTGNKRKLYGLAPPPAKVEPLRQRRPFSLTPAREGGAAGAALQRQLTPITPPQRYNGATSATGVLTSTPYSAATGGVGTGGVGSLLGTPQPLGFGDPSRTPLSDPYRRSPAPGYSPGGAVVASPKELNYYFDSLVGGGGGGGGGLGGAGGGAAMASPQQVDMGGGMYGYSMAAGGGAYGGLGGDQDQVPTGTLPIGVQAPMYRMTWMPKKAATVAAADTPTLAPSAPEEVDDFVVSVLRARQDWLELWTERLREWLAGRVLQPLVAAVQGAHEPVNTLLQQFNHTHRLPPLPDVLSDNRGGGGGGGVSGGAAAAVDVDGLVRQLGAMLQQHIAQQPAAATTPKAKE…
LAP59	Q96SK2	Homo sapiens		MMQGEAHPSASLIDRTIKMRKETEARKVVLAWGLLNVSMAGMIYTEMTGKLISSYYNVTYWPLWYIELALASLFSLNALFDFWRYFKYTVAPTSLVVSPGQQTLLGLKTAVVQTTPPHDLAATQIPPAPPSPSIQGQSVLSYSPSRSPSTSPKFTTSCMTGYSPQLQGLSSGGSGSYSPGVTYSPVSGYNKLASFSPSPPSPYPTTVGPVESSGLRSRYRSSPTVYNSPTDKEDYMTDLRTLDTFLRSEEEKQHRVKLGSPDSTSPSSSPTFWNYSRSMGDYAQTLKKFQYQLACRSQAPCANKDEADLSSKQAAEEVWARVAMNRQLLDHMDSWTAKFRNWINETILVPLVQEIESVSTQMRRMGCPELQIGEASITSLKQAALVKAPLIPTLNTIVQ…
LAP92	Tb927.9.11150:mRNA-p1	Trypanosoma brucei		MGVDKKISSLEDFFKRVSFPLQPLHYETKLVLDTFLDKGGFLNICDMTFGSPFHDGRRSGAGELSWMDVANSNPNGKTALALFRFLAPGGYFCYLLEALSLPQHDFAVKLKKSWKGDAETEIETGSYLRYFDFPFSTFHPTFHELFEEAPEANLFDLPRSRCPPLMLVPFWAPPLVTRLEPSSRRVLTSLRCSPISYFILRMLLYGVRRTEECCSDVVRLPRINAMGGKINVFFKAVVRLFKGSYITGLPLYHRLLTAYIQYFVSSTCIQKLSSKRSFGDIQWSVSDVTAALLLSAPSHLWARSVSKVDREKHRLSCRDVASAALVFRLVPFLTECLFALCQKDRGRIYTSCWEGDNAVRKDFCDSHITPAVWDVLNPHISFYRNTLSVLRQALISFEN…
LAP92	TCDM_00102-t26_1-p1	Trypanosoma cruzi		MGLEKQIASLETFFRHVNYPLQPLHYETKVVLDTFFEKGGFLNLCDLTFASYGTKERAGGARSLSWMDIGNLKPNGKDASALFRLLAPGGHLCNLLEAVSLPSKDFATCLKRSWKEKLAGESEIKFPFYTFDIPISALYSLSYELLAESADTNWYTLSRSRCPPLFLIPFWNPPLATRFEAEHGQVLTSFPCSPLSYFILRMFFYLVRKVEESGVEMVCLPRLDTVGKRVVSWFNILMDYFRDVPCVELPLYHRLLTAYIQYFVSFSFIGRLSSKRVLEDVQWSTSDVMAALLLSAPNLLCMKGFRRPELEIYRNSCRDVFSAALLFKMIPFLTECILALRKTDSEESFANMSKYSILPQKEMRLDSAVLSAWDILFFDLSFYRNTLIALRQSLISFEK…
LAP92	LdBPK_353960.1.1-p1	Leishmania donovani		MMDFRDVAAEEQIRGFVEYFDKVNYPLQPFSTETKAFFGRFFGGNGFVTFCDLLFGSYCEKYLAEDEEMCWMDYANLEPTKSLAVTLLSLIHPSSTFISTLEALSTPSATFGARLKKGWKNSTAARSSSFYLLDLPLVALHPQFFKLMGEPADSNLYALPRSRCHPILLVPFWDPPVVTRKESSQQQVMTSLPCLPMGYFLFRLLLFGMKRVQRNSADFLAWRKKTNIVAWMWRAKDGLYSAFYKTIPVDMPFYAQLLQSYIQIYVSATLSRHLSSKRSIADINWTTNDATASVLILAPELLAHRELLQPVGENDRFSCKNPETLAQILFVVPLYTRMVYAMSEESTSSPFMDCSAITPSDYSVSSLSKAQADIENIRKTLYRNCLTVLRECLLSLELE…
LAP92	LmjF.35.3920:mRNA-p1	Leishmania major		MMDFRDVAAEEQIRSFVEYFDRVNYPLQPLSTETKAFFGRFFGGNGFVTFCDLLLGSYCERYLAEDEEMCWMDYANLEPTKSFAVTLLSLIHPSSTFISTLEALSTPSATFGARLKKGWKNSTAARSSSFYSLDLPLVALHPQFFKLMGEPADLNLYALPRSRCHPILLVPFWDPPVVTRRESSQQQVMTSLPCLPMGYFLFRLLLFGMKRVQRNSADFLAWRKKGNIAAWMWRAKDELYSAFYKRIPVDMPFYAQLLQSYIQIYVSATLSRHLCSKRSIADIIWTTNDATASVLILAPELLAHRELLQPVSENDRVSCKNPETLAQILFVVPLYTRMVYAMSEESTSSPFMDCAAITSSDYSVGFLSKAQADIENIRKTLYRNCLTVLRECFLSLELE…
LAP92	rna_LpyrH10_01_6260-p1	Leptomonas pyrrhocoris		MMDFRDVTAENQIKGFSAYFDSINYPAQPLSAESKVFFNTFFGGEGFITLCDLLFGPYYDKGASDARELCWMDYANLAPTQSVATALSGLIHPNSAFISTLEALSTPSATFSARIKKGWKNAAEARLESFLYTDLPLSSVYPQSYQLMTEPGDSNLYVLPRSRVPPILLVPFWEPPVVTRKELSQQQILTSLPCSPIGYFVFRLFFFGMKRVKQYSGDYLAQRRRRNFFSCMWHLKEVAYASLFKTVPIDMPYYTQLLQTYTQIYVSPSLPRHLSSKATIGDVTWTTCDTVAALLIMAPSLLAHRQMKQPLDENTRFGCTNPESLAQITSIVPLHTSMVYALLQNRSDFPVQDSQFSVPPDFPLDASSKAQSDLESIGSTLYRNCLILLRECLLSLDLE…
LAP92	rna_Lsey_0243_0120-1-p1	Leptomonas seymouri		MMDFRDVTAENQIKGFSAYFDSINYPEQQLSAESKLFISTFFGGEGFISLCDLLFGPYYDKCPTDAKELCWMDYANLTPTQGVATALLGLIHPNSSFISTLEALSTPSPTFSTRLKKGWKNAAEARLESFLSTDIPLSSIYPQSYQLMAEPADANLYVLPRSRVPPILLVPFWEPPVVTRKELSQQQILTSLPCSPMGYFVFRLLFFGMKRVQQHSTAYLAQRRCSNIFSWMWHLKEVAYATLYKTVPVEMPYYTQLLQSYVQIYVSPSLPRHLSSKAAIADVKWTAFDTVAALLIMAPSFLAHRQIQQPLDENARFGCATPESLAQITSIVPLHTSMVFALFQSRSDSAAIDSQDSVPPDFPLSTSSKVQNDLECIRSTLYRNCLILLRECLLSFELE…
LAP92	CFAC1_300089700.1-p1	Crithidia fasciculata		MMDFRDVTAENQIKGFSAYFDGVNFPAQPLSAESKSFFDTFFGGEGFISFCDFVFGPYHDKFDNEELCWMDYANLAPTQSVAVALSGLIHPNSTFISTLEALSVPSATFSTRLRKGWKNAAEARLESFLSTDLPLSSIYPEFYTLMTEAADCNLYTLSRAQVPPVLLVPFWEPPVVTRKELSQQQVLTSLPCSPMGYFIFRLLFFGMRRVRKNCGRYLAQQRRSSLSSWVNHMTETAYQMFYKTMPVDMPYYTQLLQSYIQIYISPSLPRHLSSKPTITDVTWTTNDTVAALLIMAPSLLARRHIQQPPDENARSGCTRRDCHAQIISVVPLHTSMVYAMLQSRSESAIAEGLTAVPVDFPFSSRCKGQCDLESIWSTLYRNCLILLRDCLLSFEQEPF…
LAP92	W6L643	Phytomonas sp. Hart1		MNSEFAIEKEILTANSFFCKVNYLYQPLHAETKEYLDSFFHKDGLINLCDQIFGHHHKSDFQDENPCWMDIANNSPNSSMASTLFRLLAPSTPFINLLDSFSLPSVDFSRKAKCSWKYENVKKSEEGHAKYTIDFPLSTLYPNSFSLLGEPNNVSLYNMTRSKCPPLLLVPFWVPPLVTRKEASSNQIMTSLPCLPLPYFILRMFCYSMRRCEKHGNEIISSRFVGIVGWMHRLHENLNSIFYQKASIEFPFYHRVLTAFIQYYTTPSLFRNLSSKIVFEETMWTSADAIAALLICSPVLFSNRNISQSIVECRRNPIYDSSIVAQLLCTSPFLTEIFNTMYINCDSKNRNTFALQRTEFSNDTLSKSVNDIIYIYLSFYRNCLIILRECLLSLDGFPN…
LAP92	W6KGQ4	Phytomonas sp. EM1		MTTEFAVEKEILAVSSFFCKVDYPYQPLYAETKEYLDAFFRKDGFVILCDRVFGRLHDSNFHEESPCWMDIANNSPNSSMASALFRFLAPSTPFINLLDSFSLPSVEFSTKAKSSWKYESIEKPEESPAKYTVDFPLSTLYRNSFSLLGEPNDVSLYKMPRSKCPPLLLVPFWIPPLVTRKEVSSKQIMTSLPCLPLPYFILRMFCYAMRRCEKHGSGIISRRALGVIGLFHHFRENLLSFFHQKAAIEFPFYHRVLTAFIQYYTTPTLFRNLSSKIAFEEIMWTSADTIAALLICSPVLLSHRNISQPALEWHRGPVYDPSAVAQLLCTTPFLTEIFITMTINSDDKNRYAFSLRNREFQNDSLCKCSNDIIDIYSSFYRNCLISLRECLLSLDGFPC…
LAP92	EPY20763.1	Strigomonas culicis		MFYFIIKAKNLLDVDRSAVDDINTACSFFVNLNYPANPLPSHLRGYFDKFFGGNGLITFCDKLFGTYHQSVFGQSSESACWMDIANLKPNGSVAAALDKFLSPGKPFMNLLEAFSLASPNFSSSVKTGWKSSDGKEQQVVSNAAHSIDFPLFSLFPNSSKLLGETHTLDLYNLSRSACSPLILVPFWYPPLQTRTEQSQKKLLTSLPCSPMGYFILRLFFYIVKHSEKKGGHILSLKKPQGVLGYIGYYCGKLGDCFGSPAPVEFVFLNRLLASCAQYYVSTGLLTHVKLKASLTDMVWTIADVMGFMLLWSPSFILDKSNSVLGFEGRRAPCHDAAKLSAVMLLLPMMSELFVSLMGKGNMPVANPVVIAELRADTTARMSDSIMYSDVCFYQNCLVA…
LAP92	EPY32548.1	Angomonas deanei		MNIDWEYVFDIDRDATSKIQALNRIFASGSVHGAHLSPDAKKYFDTFFDTEFIYTCDSIFGTYFRSTYAEDDTVECYMDIANRKPNCRLARELRKLLSPKGSFFVFLESKSTPSSNFYLDLKAGWKNPPDGFSEFSEGNTTDFPLSSLVPNSYKLLGESDDFELAAAPRSMCPPFLLIPFWEPPLITRNEKSQRRTLTSLRCNPLAYFLIRMYTYINRRADLFGKEILAFYKPRYFFSYGKLAWFKTTEFIFGPNPYNYTFYAEIMEEFAHYFVKSSSLYRDLQSKALVYNLYWTQSSVCTALLLSFPDMAANKTISQPLWESRRYSCSDFSKLASIVTSLPSIKILYQYLYSEKDNLGALNFELTKNLSDDLSAVTADSILFLGYHFYRESLVALRQC…
LAP92	JAIZPF010000047:869-3304	Blechomonas ayalai		MRSFRDTANSIKGVSAFFAKVNYPSEPLHSDTKAYLDTFFRGDGFILLCDRIFGPFGTFEYLRSDELCWMDDANNSPNGKGARALFHLIAPGSPFINLLEAFSLPHANFCSRLKRGWKTGENDFDADLGYTTDVPLSFFLESSYRLLGEPSETDLYSLSRGCCPPLLLIPFWNPPIVTRRTVSDNQIATSLPCSPLPYFIIRMIGYVVHRTEKFGSRIVSHRNVSTLFDWLKYGEDGVMAFLYGKVPTEFPFLYRVLTAFIQFYVSPALCLHLSSKPTLDDVIWSPEDVAACFLLNMLPMLWQKKVMHAEQENRRLPCRDPTVVSQLLIVIPFLTQMYVSLSPVEGNSGLSTYTAALMSDYCFDSLAKSGNDIICTESSTYRNCLIALRAAVLSVDGFP…
LAP92	PCON_0000260.mRNA-p1	Paratrypanosoma confusum		MKLVQRVEVLENYLGRVRFPLNPYSYDTKAALELLFEKDAFLNLCYNIFGNLQVSALGQEIPLQTTWMDEVNRDPNGAAARALFRFLAPGGHFCNVLEALSGPPLGFVATLKRDWRGGGGEIGVGGDFTEELAAAHVQLLRRRVDFPLAGLCPFSFQLLAEASDTDLFSLPRSRCPPLLVVPFWDPPMLTRTEPTQKKVMTSLPCSPLAYFLLRLLSYGNAIAGTSGADIIFEPGHGTSFYSTVIGFASRFLGGSSSTDVAEAPFYHRLLVAYIQYYVTPSLAQKMHGYVRLEEVPWTSTDAIAALLLNGVPLLGMRRTRFPECESQRGPYRDLATTASLLEMLPILTVLIFALGDAVPNQPPQGFVQALEFSQDSVAVASADVLMPGRVLYRFCLAAL…
LAP92	A0A0S4IXF5	Bodo saltans		MSMPIDQRIRMYEEKFARVSFPLRASHYDTKLVLDLLLHKNHFLDICKLAFGPLNTSGGAPSGPSSSGFASSPTTQTGQSTLDGGIYWMDHANYAPESKQAQTIFAFLAPGGALHTILEQLSVPTSTFHSSLKKQWKDQVLGANNGKKQQNGNDGLDFDTSRRFDFPLSCLSGFSRQIVAESRDTDLTSLGRHRVPPIMLIPFWQPPVVTREEATTRQPQNSLPCTALGYFLLRLMHFVFHRCVNDGRSILADPSVASAQWKRTLDNWTSWLLADPSEKASREFPVTLKLLLAYHDYYLRHSPAHVSKLLVCRSLEDAGWDVGGVVLQMLFHGPASMWLRRAPTVRNEAQRQPITDNGTLACLTVWIEYLTAIAGSIHASAQQNPSVHQAVSTFLPNIV…
LAP92	EmoLV88_35:1424132-1426543	Endotrypanum monterogeii		MRVFNGLRAEEYLQSVSHYFDRVNYPSQPLSGEVKDSLGKYFGGSEFVNFCDLLFGPYYEKFHEDDREMCWMDHANLAPTKSLAVALLELIHPSSSFISTLEALSIPSATFGIRLKKAWKNSTEVRPTASCSLDLPLAALHPHFLKLMGEPADSNLYLMPRSRCHPILLVPFWDPPVVTRKETSQQQVMTSLPCLPMGYFLFRLLMFGMKRVKRNSADYIACRKKVSIVAGLWQAKDYVLSIFHTTIPVDMPFYAQLLQSYIQIYVSAALPRHLSSKTSIDDILWTTNDSVASVLILAPELLAHRETVQPLREVDRLSCKNTETLAKILFVVPLYTRMVYAMSEESSSSPFIDSIAVTSLDYPVSSSSKAQGDIESICKTLYRNCLIVLRECLLSLELE…
LAP333	Tb927.7.6670:mRNA-p1	Trypanosoma brucei	used for phylogenetic analysis	MTRVVGDGVLSRPPFAFLTVSVIIAALATHAFVEASVEATPHNLSELNEQLFKSSEFLVPNVSSSPCSVHHGCPHASMVWATGTFTAPDVLTPASFLVSANLTLQLNLCCGYKFNGRLLREQSRYDTFLYDLLRSTPFHTLTLGEKRRMFPRDRVVIFDTQRQPPHRYESSHVPSAEEMQRGNDGDGDVIVLVTGAVGPGIRRVPLQQPPTTTALNLPLSGLRGGFDMPLGSRTGNSSVGSGSAVDGAVGTSADIQLRVSNVAIKCKCPHTLLVMPVLHARPDTLPPISIVGLGSHCGVGQKLRSVTPEMDVKGKVLRQPVIQLANGGWAASLTLQPALLPATLVHWIITDTTAVTGAANAVLNVSLYTALREEVEGSGMVQPQITTSGYFSVIPHHTY…
LAP333	LdBPK_170520.1.1-p1	Leishmania donovani		MLVMHSSTSGGVAAQRRRRLPALFFSLLICVYLSSGSIGSRWGLLPAHAAAPQHSSSQVRSTQSSDGASHVYASLKELNELVLGAPHTFEAVTSDLRDVAVTVPTDEEVAAAVQHARDEGRRAGLSAQAQYPASAGEGITDAASAEATASMCATDFTCPRSSVAWASGSFTAGELLTPHSLSLPVGLTLKLSLCCQYRFDGTLLRSAELYDIFLQELLRASPFQVLSAAEKRELFPQALIFAVDTWGRRRVYNTSYVLTDADVAEHNDGDGDVLVLTTGALSPAALLKLIASSPSLSAGRRSGLGPNHEASSADPAIAARTGARAVPTRGKVEAESSETLDTALLAADTDMQLHITSRVVKCKCPHILTVMPPLHMQRDALPPINIVGLGSHCGVPTSS…
LAP333	LmjF.17.0470:mRNA-p1	Leishmania major		MLAVHSSRGGGVAVRHRRCVPTLLLGLLIYVYLSSGSISSRWGPLPAHAAAPQRPSSQIRSTQSSDGASHVYASLQELNELVLGAPHTFAAVTSNRRDVAVTVPTDEEVAAAVQHARDEGRRAGLSAQAQYAASVGEGITDVASAEATASMCATDFTCPRSSVAWASGSFTVGELLTPHSLSLPVGLTLKLSLCCQYRFDGTLLRSAELYDIFLQELLRASPFQVLSAAEKRELFPQALIFAVDTWGRRRVYNTSYVLTDADVAEHNDGDGDVLVLTTGALSPAALLKLITSSPSLSAARRSGLGSNHKTSAADPAIAARTGARAAPTRGKVEEEGSEPVDTALQAADTDMQLHITSRVLKCKCPHILTVMPPLHMQRDALPPINIVGLGSHCGVPTSS…
LAP333	EMOLV88_170008800.1-p1	Endotrypanum monterogeii		MLLSTDSILAGRRGHGFLPKLFPCLLLLWLLCSCSRGWVPFSVNAAVPREISSQHWEHHGDGDSTHVYANLEELNDRVFGAPYTFEVLPSARGDLSVAVPTDEEIAVAVKHARDGGRRAGLSTLDQGAASDKKYSMNAAQADLTTSMCGVDFACPRSSLAWASGSFTSSELLTPYTLSLPVGLTLKLSLCCQYRFDGTLLRDLELFDDFLQELLQASPFQVLSAEEKRDLFPQERALIADTWGRRRVYDVDYTLTDVDVAEHNDGDGDVLVLVTGALTPSTLLKLLDSSPSLSGSGSGRLSNEYTAHPKPTSVKVAAEPRTDTVTVAPEADVLGETDNMVGEGLLGADADIQLRITSRVLKCKCPHIVTVMPILRLQRDVLPPISVVGLGSHCGLPTSS…
LAP333	rna_LpyrH10_21_0390-p1	Leptomonas pyrrhocoris		MCRRRPDRRPPQRRRLLWLTVGAALLCLAFLGGPFFSGVVAVRAATTTHPHPDRPSTEGTKNAEYVFHSLEELNRHVHGAPYSFRALGTSTTAAEREDRGSSNDEGNDKHGPAEANEMAEALELYTASASSVFRTLPAPDAAVNFNAVSYSQESAEVNLSAASMCAADFTCPRSSVAWASGSFAATGLLTPHSLTLPIGLELRLSLCCQYRFDGSLLRSRELYDVFLKELLQASPFQVLSAAEKRELFPQHRIYVVDTWDRRRAYNTSYTPTEDDAATHNDGDGDVLVLTTGFLTPAALQKVLSSSAALADISSSGSSTGGNSGASAHDAAADGVTQDNLEKHGGSAVEAVEFSPGTDMQLRVTNRILKCKCPHILRVMPLLHVRPDALPPIAILGLGS…
LAP333	rna_Lsey_0154_0030-1-p1	Leptomonas seymouri		MRRCIRQRQLLRRLPLLTAGVLLCLLLLDSPCFRGAVSVRAATATDQTTSPLDTGRTPNAESTFNSLTELNQHVFGAPHSFHPATSSGKANDREGGGSGGDTGYYGSAATAAVTERETEVAEALALHKALVSSKSYAPENPEVTAASGEDARSTAPSPRLYNRGDFAEVNMSAASMCSADFTCPQSSMVWASGSFTGTGVLTPHSLTLPVGLQLRFSLCCQYKFDGTLLRSHELYDAFLQELLQASPFQVLSAAEKRQLFPQHRVFIVDTRGKGRVYNSSSTLTEEDVANHNDGDGDVLVLTTGLLSPAALQSILSSAPALAYSGSSGSTDGNDDAPAHNSLGGGGTRNKLDTRATTTGDAEKSLPGVDVQLRITNRVLKCKCPHILNVMPLLHVRRDA…
LAP333	CFAC1_090011200.1-p1	Crithidia fasciculata		MSLLTSSGRAKATSAEASRRSQGGCCSQSLRRSSPLLHRLVLLAATATLALLLTGTNTHRGGVLAAGGSGDTTSSVGNDPRSPDYIFENLKELNTYTHGLPYAFHHVELAEPRDSTDSRGASAVLAREFAGVAESEVAEALRLYPTTTTTATVAAAVEGVASEPRLSSRVSLASSAAQAADENVSAASMCAADFTCPRSSVAWASGTFTTAGLLTPHSLALPLGLQLRLSLCCQYRFDGTLLRSRAVYDAFLQELLQASPFQSLSPTEKRLLFPQQYLYVVDTWGRRRVYNTSYTPTAADVAAHNDGDGDVLVLTTGVLTPTALRKVVSASPSLTLGSRISRSGGINAPASGLSGDSGDAQSGDWPAGSRDEAGGLLASTDMQLRITNRVLKCKCPHIL…
LAP333	rna_Baya_072_0120-1-p1	Blechomonas ayalai		MIFVRGPGQYWVFALTLLFVFVSQRETTVWGHEGQGDVRSDTYPTLEMLNKGLSRQPSGLVDEHDGLSREDPISPESAGQPAPRWGNVSDCSAVSGCPRSAMVWASGTFTFTELLTPSSFAHETNLTLKLSLCCRYLYRGTMLRDEMLYDQFLDVLLQASPFHVLTPHEKRLLLPREKAAIVHTKLARRYTSTSVLTEDDRRQRNDGDGDVLYLVTGRLEAKTLAGIFFELPRAGRGGGHSAAVARADPTTSLPSMPLPSRIHGVEPTDMQLKIVNAVLKCKCPHTLLVMPLLHTQSDSLPPIHILGLGSHCGVVPSHRPLAPHRQVVCVHVEGSDATNSHYATSFRVSPPLVPAAQVTWTVRIAASAEANATVVLRHQRLLSAELDENGALRRSDAAS…
LAP333	PCON_0052150.mRNA-p1	Paratrypanosoma confusum		MARSVDPSYRRPSARWTLPCVVAVLCLVSLAGAESDGASESWVSTPHSEAFLTTSACSLDLGCPRSAMVWASGSFTALHLLTPAALLVEGNLTLKLSLCCGYKYHGAMLRDEELYGEFLDTLFYTTPFQVLSPSERAAIFPREKACIARTSGLLRAPPGGGDSVGIAWEVPAPRLFTSSYSPTEEDVARHDDGDGDVLILVTGKLSDQVLRKVSLPLSAGTFTHPRPSVGAPRSAGSSAAAELVAADMQLRISNRVLKCKCPHTLLVMPMLRLYPDVLPPISLLGTGRHCGVPRSSEHAAEAKVPRVGVRFVGPRSNGAPDAEGSYDATFAVDPPLPALTLVRWVITAEDAVRPGGTRSPVVVLDQTTLLRLPDSGDADGVGDDRYDYDLEDPLRTATN…
LAP333	TcCLB.510055.150	Trypanosoma cruzi Esmeraldo-like	used for phylogenetic analysis	MMSHVRERQHRRSFRQALLRAAVTFWVLFSLCGCTLAATRTLEISYDMLTPPPPPPTLSELNERLRLPHSSSSFSPFLRDGDGTSLCSVDHGCPLSSMAWASGTFTMSDVLTPASFLIASNLTLKLSLCCGYKYNGTLLRDEALYDVFLQVLLQASPFQVLTREEKRRMFPREHVIIMDTVRQRRYDANYVLTTEDVRQQNDGDGDVILLVSGAVGEGILRIPLYRAAEDLATAAPANINLKIANVAIKCKCPHTLLVMPLLQVRPDTLLPVSVLGLGSHCGVHPLLPPTTPHHGENIVQLREKAWAASVAVAPSQLPATKVQWVVTDTRTGSIVLDELLHVPMRTDSSGALLRHHANCSYFEVLPNHKYEVNLTVSRGTAVQRATGFFLLRLPIDRPQ…
LAP333	BCU_4.2_contig_01331:4187-13675	Strigomonas culicis TCC012E	used for phylogenetic analysis	MRLYPIYLLAAWLLLLLGLSAALDAHPGDGGAAPRPYAYGHQPPPPPPPADSLLPAAATLDLFVDSVAVLNAPLQWPPPPLPTASLAAALPPPPPFLNESDVVPLWAAAARRGAGAALTGLTTFPAALAHHAQQQHARLWRAAEAPGWYAAGSSCTQQAGCPYTAMAHASGTFTFSHLLTYHSFVRYDALTAPGGGSGDGAGPAREDDANAFSLSLKLSLCCNYLFHGALLRNATLYDHFLTILLEASPFHVLTMEEKRLLLPRARAVLLRTSLEYTHLAADAEEGVRLQNSHRDRWSREAPPLYDVFDHAYAAGSHPTNADGDGNVLLLFTGRVPRAGMDRVRDVLRAARAASAADSEAAASDPMTGRHKTNVDSTSHLADTGIQLKITNAVLKCKCP…
LAP333	AdLAP333cor	Angomonas deanei	assembly GCA_903995115 corrected genome	MNPTWSFCLFLLLFCSPLLGAKEEVENSSWLTRRNASSHKNNNNHYNYTHWFHFVNTTDYLNRPYQIENTEPLRLPLERKNRSNDEEKSGWSQHRNYFRENHKNYSQLATYPAAEELHATWQHYAPPESTTSEENWFTTTSSCSAAKGCPGMSMVWASGTFTVDELLSYSSFAEQDMRLSLKLSLCCNYLFHGNLLRSEELYDTFLQVLLEGSPFHVLSPEEKRLLFPRERGTILNTLKADKAGKRELLQSYHQYSLLTEEDARQHNDGDGNVLILFTGKVGKEGMKKVMEVVSAAHEVQRERLRLNRRLHKPYSAPHEEEEETEDKIEKESIAHLHRKAMLLVDANIQLRISNKVLKCKCPHTLLVRPELSMMPDVLPPMELVGVGPHCGVEAPSRQN…
LAP333	TRINITY_DN4963_c0_g1_i1_forward3	Bodo saltans	assembled transcriptome	MAQIQQDRVRCRLLHTLLVASLLVVNTVYAVVDSAEGSDVASVATATEDAAMVLGSQCSITTGCPRSSMAWASGSFTEDGVLTPQALALDTQLTLQISLCCGYLFHGGMLENSANGEEMYDVFLETLLHATPLRIFSADEKRKLFPRSAAVIGNTANGKKYSTVVRADDDEVAFGNDGDGDVLILTTGAIDAAAFRIPFKSIATKPTGTSSRKSDTNNNIAEVGESDETGDEAYDMQLLLSNRVLKCKCPHTLHVMPMLYLKRDRVPALRLRGGGARCVTSADILVVSSDDLVDTDAPAPSPTVQHSFTSVAKIPPFSYVVWEVYNTHPSWNGPRNGAGHHHQRHSKGVVADPLSTVLPVLVHRRWTTVGLPKNSASRHEDHPHDLQGTTLSEDGMNFT…
LAP333	TRINITY_DN4963_c0_g1_i4_forward3	Bodo saltans	assembled transcriptome	MAQIQQDRVRCRLLHTLLVASLLVVNTVYAVVDSAEGSDVASVATATEDAAMVLGSQCSITTGCPRSSMAWASGSFTEDGVLTPQALALDTQLTLQISLCCGYLFHGGMLENSANGEEMYDVFLETLLHATPLRIFSADEKRKLFPRSAAVIGNTANGKKYSTVVRADDDEVAFGNDGDGDVLILTTGAIDAAAFRIPFKSIATKPTGTSSRKSDTNNNIAEVGESDETGDEAYDMQLLLSNRVLKCKCPHTLHVMPMLYLKRDRVPALRLRGGGARCVTSADILVVAPQSSDDLVDTDAPAPSPTVQHSFTSVAKIPPFSYVVWEVYNTHPSWNGPRNGAGHQHQRHSRGVVADPLSTVLPVLVHRRWTTVGLPKNSASRHEDHPHDLQGTTLSEDGM…
LAP333	TRINITY_DN4963_c0_g1_i6_forward3	Bodo saltans	assembled transcriptome - used for phylogenetic analysis	MAQIQQDRVRCRLLHTLLVASLLVVNTVYAVVDSAEGSDVASVATATEDAAMVLGSQCSITTGCPRSSMAWASGSFTEDGVLTPQALALDTQLTLQISLCCGYLFHGGMLENSANGEEMYDVFLETLLHATPLRIFSADEKRKLFPRSAAVIGNTANGKKYSTVVRADDDEVAFGNDGDGDVLILTTGAIDAAAFRIPFKSIATKPTGTSSRKSDTNNNIAEVGESDETGDEAYDMQLLLSNRVLKCKCPHTLHVMPMLYLKRDRVPALRLRGGGARCVTSADILVVSSDDLVDTDAPAPSPTVQHSFTSVAKIPPFSYVVWEVYNTHPSWNGPRNGAGHHHQRHSKGVVADPLSTVLPVLVHRRWTTVGLPKNSASRHEDHPHDLQGTTLSEDGMNFT…
LAP333	TCDM_09213-t26_1-p1	Trypanosoma cruzi	Partial sequence	MFLAQEQLGSSRLCPHGGDFMTSEIIDGATTWGDGGSTRNSLFRGGDIAQFLPFLHFATLTREERSMRPMLSLLGVPDIVTTELDISNEGKAVVVLLRLDTAQPKQMGGYVHAAQSSEDGRQRHSLLANCARGTVRASDVLNFWTEVNRPDGAEGHTAREWLEYVAAVREKHVGCEPLFVSLAHLLPRPDDTEATLRRRQLYRVPPKEQRLVTLDVIEQQLEGLQREYRWTREGIDVTGLPPELQVALARRRITKSQLDEIERERRAKRAEMKQAELPALPAKLTSEERFERILRLYEGVVEEGVAAIRLTLPPHEPFTVPHNLFLRAAVHKDVLCGTNVSAGADPASLVLFGRVEVVDVPPAVGASPAAIKQCEVEGGVPVIEVSASGTTFAAMDVFP…
LAP333	TCDM_09214-t26_1-p1	Trypanosoma cruzi	Partial sequence	MISHVRERQHRRSFRQALLRAAVTFWVLFSLCGRTLAATRTLEISYDMLTPPPLPPTLSELNERLRLPHSSSPSSPFLRDGDGTSLCSVDHGCPLSSMAWASGTFTMSDVLTPASFLIASNLTLKLSLCCGYKYNGTLLRDEALYDVFLQVLLRASPFQVLTREEKRRMFPREHVIIMDTVRQRRYDANYVLTTEDVRQQNDGDGDVILLVSGAVGEGILRIPLYRAAEDLATAAPANINLKIANVAIKCKCPHTLLVMPLLQVRPDTLLPVSVLGLGSHCGVHPLLPPTTPHHGENIVQLREKAWAASVAVAPSQLPATRVQWVVTDTRTGSIVLDELLHVPTRTDSSGALLRHHANCSYFEVLPNHKYEVNLTVSRGTAVQRATGFFILRLPIDRPQ…
LAP333	BCY84_22033	Trypanosoma cruzi Dm28c 2017	Dm28c assembly GCA_002219105	MISHVRERQHRRSFRQALLRAAVTFWVLFSLCGRTLAATRTLEISYDMLTPPPLPPTLSELNERLRLPHSSSPSSPFLRDGDGTSLCSVDHGCPLSSMAWASGTFTMSDVLTPASFLIASNLTLKLSLCCGYKYNGTLLRDEALYDVFLQVLLRASPFQVLTREEKRRMFPREHVIIMDTVRQRRYDANYVLTTEDVRQQNDGDGDVILLVSGAVGEGILRIPLYRAAEDLATAAPANINLKIANVAIKCKCPHTLLVMPLLQVRPDTLLPVSVLGLGSHCGVHPLLPPTTPHHGENIVQLREKAWAASVAVAPSQLPATRVQWVVTDTRTGSIVLDELLHVPTRTDSSGALLRHHANCSYFEVLPNHKYEVNLTVSRGTAVQRATGFFILRLPIDRPQ…
LAP333	EP00682_Trypanosoma_cruzi_P008050	Trypanosoma cruzi Non Esmeraldo-like	Partial sequence	VAELDTSGVPNVPQRLREGTLRFVAEDPGEAIDLGVPYTSRCPPRVVEHTVTVVALAAPPIVPALVPFYTEDDCVHLRAPRPRWKDEDARWHVPHCEEAPQSPPYIAGLEKGKRAEHNVSSLEEEEVQEVQVCGIQVYRWCDVVWTARNPVAAVTQTFSLRRCQSPPQLLFHKDGLQEPRDISLSVYALPLIEWLDGYDDVPDDMDVGGSAKNTTAQVPRYTARRVIPVAGYSATVGYSFNYSGLQQDFEVTFKYAHDAAHQLGVTQQHFERVGDDGLSDEMAAAAAAAPLLLRRSLLSLDGDKMRDDRNDRNTNDNDNNDSMADDKSILRVGDTEEAVNLEQQVADRARERDYALDLASDTRFFFTHLSGLRKVWFNGLDNSSHYPLLYKVWPSPTAT…
LAP333	EP00682_Trypanosoma_cruzi_P017989	Trypanosoma cruzi Non Esmeraldo-like	Partial sequence	MMSHVRERQHRRSFRQALLRAAVTFWVLFSLCGRTLAATRTLEISYDMLTPPPPPPPTLSELNERLRLPHSSSSSSPFLRDGDGTSLCSVDHGCPLSSMAWASGTFTMSDVLTPASFLIASNLTLKLSLCCGYKYNGTLLRDEALYDVFLQVLLQASPFQVLTREEKRRMFPREHVIIMDTVRQRRYDANYVLTTEDFRQQNDGDGDVILLVSGAVGEGILRIPLYRAAEDLATAAPANINLKIANVAIKCKCPHTLLVMPLLQVRPDTLLPVSVLGLGSHCGVHPLLPPTTPHHGENIVQLREKAWAASVAVAPSQLPATRVQWVVTDTRTGSIVLDELLHVPTRTDSSGALLRHHANCSYFEVLPNHKYEVNLTVSRGTAVQRATGFFILRLPIDRP…
LAP333	EPY20756.1	Strigomonas culicis	Partial sequence	MRLYPIYLLAAWLLLLLGLSAALDAHPGDGGAAPRPYAYGHQPPPPPPPADSLLPAAATLDLFVDSVAVLNAPLQWPPPPLPTASLAAALPPPPPFLNESDVVPLWAAAARRGAGAALTGLTTFPAALAHHAQQQHARLWRAAEAPGWYAAGSSCTQQAGCPYTAMAHASGTFTFSHLLTYHSFVRYDALTAPGGGSGDGAGPAREDDANAFSLSLKLSLCCNYLFHGALLRNATLYDHFLTILLEASPFHVLTMEEKRLLLPRARAVLLRTSLEYTHLAADAEEGVRLQNSHRDRWSREAPPLYDVFDHAYAAGSHPTNADGDGNVLLLFTGRVPRAGMDRVRDVLRAARAASAADSEAAASDPMTGRHKTNVDSTSHLADTGIQLKITNAVLKCKCP…
LAP333	EPY31348.1	Angomonas deanei	Partial sequence	MKLSPQYTLSHPEVAKGLDGRQREVPYYGYWENTPLSGEPLPQRSRRVRHNPYTAPDGDTFPLFVGHNLVGYFVSDVDEVCDPVPLEGHDLWSVQSILLTPSPATACTNSAEVEALQLHRLLHRMRRERGFQVNIRNTSWTSEEAESAVEGRYRCRSRREYDRRRSPNSPVEYDGTCEATPTVMGGLTETTAELSLPRRGVFDVEWIARVVVGNRSLLIKENIDPNVTAVLPAYAEEGEARTDLEIKSNTLIVVRRLHSYPSHVEVELPMYRRRMAVAAPTPTGQLRDTKRVTLQGYWRVRAPLVQMSIDERLQVELDTSSVPNVRRVLPEGSLQFVVQDPGEDLASTHGIPYTSRCPDFGVEYVVRVVALLAPPIVPAYEIVYTEEACVEVEAPRAGH…
LAP333	ADEAN_000926000	Angomonas deanei	assembly GCA_903995115 - partial sequence	MKLSPQYTLSHPEVAKGLDGRQREVPYYGYWENTPLSGEPLPQRSRRVRHNPYTAPDGDTFPLFVGHNLVGYFVSDVDEVCDPVPLEGHDLWSVQSILLTPSPATACTNSAEVEALQLHRLLHRMRRERGFQVNIRNTSWTSEEAESAVEGRYRCRSRREYDRRRSPNSPVEYDGTCEATPTVMGGLTETTAELSLPRRGVFDVEWIARVVVGNRSLLIKENIDPNVTAVLPAYAEEGEARTDLEIKSNTLIVVRRLHSYPSHVEVELPMYRRRMAVAAPTPTGQLRDTKRVTLQGYWRVRAPLVQMSIDERLQVELDTSSVPNVRRVLPEGSLQFVVQDPGEDLASTHGIPYTSRCPDFGVEYVVRVVALLAPPIVPAYEIVYTEEACVEVEAPRAGH…
LAP333	ADEAN_000926100	Angomonas deanei	assembly GCA_903995115 - partial sequence	MQSGGRGWAKGRRTVTLKEDGDAALTSLDAMEREVGVMHPERVFTAEGIDITGLPPDLQKAVRQRRSTKEQYVRLMEERRRQRLEREKKASQQVDVPGGSSSGLSPRERLLAVLASYRASSPEQEVVAIRVKLPGEPQFTVPYDVFLRTALHKDVICGSRVSPTRGPHSLVHFGRLVIKDVPPLFHPPPPVKQCEVEGHIPPVVLHVEGAVFAAESFSSSQIILEEIQNPHLPPIKETAKLGVGLLPCLREMLDGATAIVTRETMKDVALQLNYCPSFQMLSSDEYDVRVDSEELLRRLQHPRYLRIVIKNALRPDSFTSTTKGNPTDVNVTIEVRPTIARLHLRAGEELLQRGRVPYFPRNTTRPMLVCESTLREEGFELGIELVGDQWTLDHTGRQS…
LAP333	ADEAN_000926200	Angomonas deanei	assembly GCA_903995115 - partial sequence	MDRMVKQVYGSSNRYTPNTPSAEADQRQLWTSLPSVRPFSKVEEILFSVPGLTTLCAGCLLADTHFFIAGDLTGRWTYSASSSVSVAPRSPLYPPPLDNTELARPLLVPWDHPSRVPRTWAMHWLCPTAACRTLRQFIIFGGPPPSLTPVRRICSWRWCCMRCGMD
LAP333	ADEAN_000926300	Angomonas deanei	assembly GCA_903995115 - partial sequence	MRSVPLPLQEVLRAEDARGFRDSHTPRSITLPVPDREAEAGYTALQADVLRYRANPRHATYQYNRDTPRTEGLLSVNASVMLKLCVPKRQANPPNPSQPVYLSPQEEHHCMIVSITDTVLTVEAPKPAATPSWLRQWLQRLHAGPTKEEEETSLRRNAFIYLWLHNLYIAVAVYVALPKVGLYRYYEVERRGARYTPSADLENREKARVALTIMYFVTLVFTHLYLPELWLLWWCSAWMMRLYAAFDTGVQGRRWGIILFAISAAWYYLSTA
LAP333	Scaffold3003_contig_10:15021-24341	Angomonas deanei	assembly GCA_001659865	MNPTWSFCLFLLLFCSPLLGAKEEVENSSWLTRRNASSHKNNNNHYNYTHWFHFVNTTDYLNRPYQIENTEPLRLPLERKNRSNDEEKSGWSQHRNYFRENHKNYSQLATYPAAEELHATWQHYAPPESTTSEENWFTTTSSCSAAKGCPGMSMVWASGTFTVDELLSYSSFAEQDMRLSLKLSLCCNYLFHGNLLRSEELYDTFLQVLLEGSPFHVLSPEEKRLLFPRERGTILNTLKADKAGKRELLQSYHQYSLLTEEDARQHNDGDGNVLILFTGKVGKGGMKKVMEVVSAAHEVQRERLRLNRRLHKPYSAPHEEEEETEDKIEKESIAHLHRKAMLLVDANIQLRISNKVLKCKCPHTLLVRPELSMMPDVLPPMELVGVGPHCGVEAPSRQN…
LAP333	scaffold_6:1159524-1169148	Phytomonas sp. Hart1	Partial sequence	MDVAKVRSGGGYWGFLRIQHPMWSLFLIVCVLLTILNGAVAMASPESKVHEDLESHPAVFASPPVEADTSYASLDDLRAQIPSRGSIFSPDATPPVNEEDLFLPICSPHSGCPQSSMVWASGSLTLPGIFTPGSLLVEANLSLRLSLCCGYQFLTRMLSEEALYDAFLEELLQASPFQVLTADEKRAMFPLEAAAILSTADRTMARCASPDALTGGGGDALLLRTGRLSPGAVARVVADAPAFAAPARGFVDLQLRITRLLGPHHPRGGAGPPRPSDPQGGRGEAGLALGDPPELECPLVPGRNDLGYFLSDADGVCDTVRLESIEVWALQGTVGSPTPAPTTACGEEVRVEVRTLREVLRGLHKAQPQLGIHAKEGERGHLNCRLLSLPPATGKGLTG…
LAP333	scaffold_19:145855-155276	Phytomonas sp. EM1	Partial sequence	MAANKIRGGKGGFYRGFLPPPFAFRWLLLCCLLLAVLNEVSTAASIEGSLNPSEESDNPLLTAFPSPPLEADTSYASLDDLRAQLPTRGAVFSPDATSRAGEAKMEEEELFFSACSPRTGCPQSSMVWASGALATADLFTPGSLLVEANLSLRLSLCCGYQFLGQMLTDDALYDAFLEELLQASPFQVLTAAERRAMFPITTAAILSTVDRTLFRPPAAPSSRKNATDAGNTPGAASPWREGEGDVLLLHTGRLSPATMARVVGHAAAFLDVDGPTTAPTGSMASSFIDRERGKGRGGERPPRVGRTRRRVGGFWRVRDPFRIVSVDAGQHLTLDTSRVANVEQVLPEGTLQFVVQDLGEDLSRTYGIPYTTHCPEVAVEVRVEVVSVAAPGISPDHAT…
LAP333	A0A0S4J037	Bodo saltans	Partial sequence	MAQIQQDRVRCRLLHTLLVASLLVVNTVYAVVDSAEGSDVASVATATEDAAMVLGSQCSITTGCPRSSMAWASGSFTEDGVLTPQALALDTQLTLQISLCCGYLFHGGMLENSANGEEMYDVFLETLLHATPLRIFSADEKRKLFPRSAAVIGNTANGKKYSTVVRADDDEVAFGNDGDGDVLILTTGAIDAAAFRIPFKSIATKPTGTSSRKSDTNNNIAEVGENDETDEEAYDMQLLLSNRVLKCKCPHTLHVMPMLYLKRDRVPALRLRGGGARCVTSADILVVSSDDLVDTDAPAPSPTVQHSFTSVAKIPPFSYVVWEVYNTHPSWNGPRNGAGHHHQRHSKGVVADPLSTVLPVLVHRRWTTVGLPKNSASRHEDHPHDLQGTTLSEDGMNFT…
LAP333	A0A0S4IY18	Bodo saltans	Partial sequence	MQGFSLPGVYTILYSQHDPAHPLSCPPVSFTQLLHVYRAQVVTDTIVVCHSEAEVRAVPLPRELQRDFYALWEIVSREDELSLAAGAGPLTSGADLAGMRFDMSARPETRITGLPFGIVTIRWAIYKNVKEGDDDVLVGTTTMAATNGSSNIVLRRVLVDEARVTLFVLTENLRSNRVVTLADAIDVPITSSTHQWRFAETGTQQGPSSGGVLARSSSLSFRYINQSLSRAATPAGSAVMSVRQLRVGVTRLYYELRPSLRIAFIERLKNLTCPVAPATSLFEVERVTAFLSLKNISGHHECDAYFQNRVNFTLCLEAGDRTTAQFFAERVALIDAEKMERIVKSDATAFAASVGCSVPWWASEDAAEWTSVYAFEDQRCFFFAARAKRHLSSREAAHP…
LAP333	EP00744_Colponema_vietnamica_P008064	Colponema vietnamica	?Partial sequence - likely database contamination	MITFDNPHRHTTTIRGLHFGIWRLKWSIYRNGTADPLDSAVLTIKVLTDTLPQDRVVTFKDTAVVLTTSSSINWFATKPSVRLHFHKTTHFDPSVAGELRLSRLPLGVTRLRYDIVTSVRAAQFPALAHLTCPKAIKGSFFVERVAASMTAGTTMRVECHAYSGQGVITLRLATGGSDDIRLVQKEMLQGLIFNGTAILTSQRPYCRVPWWAREESARWLNLTYFDNGRAANITVRATEYLSQEEVETVPMFATAGQGCPESGGFLASSIIEGVAHEGTQSLYVPILDPVSASLHSNFRLKAIEGQRLLHSAGESQVSKGNASVDIALLRGASFGFRSNGSLLISCLRGEVPMSAFAKAWTVLPPTTHRGRQAWERYIDAAGNLHVRCEPLVFLPHSST…
LAP333	EP00742_Colponemidia_sp_Colp-10_P014392	Colponemidia sp Colp-10	?Partial sequence - likely database contamination	MEAERLARATSHESDSERFDRVMALSASVFGDDAVVSAIRVTLPAYPPFFTTEDILLGVQVAKATVCSILKDDPEAPTNVSGHGQSAFGQLLVEDEPSEEEVMPNTFTQCQFESNAPAFQLHVRNGAFRPDASLETCRLELIDDGIFNGTVVSAASATSGTDIYGLPYGEGRHGPVSSFDSPLSSADSVGLHACFSSFLRDTLFQPDPLSQKKLALRLSSCPTLKMIDLEEYNSYEPAKRSAFLSRMTLPHHLRIVLHDCIVPDKHSKGTSSKSLWGLGSSSGYVDGTFKVVIQPTMAHLRVISASSTPADQQQLVDPKSSELDRLVLCESDVQSEGALLGIELSGDRWHPAVGEQPSRGGQGSRNVAMLNAFSVIEKEEYLTVESIYEHRQRIAKLVD…
LAP333	EP00656_Telonema_subtile_P003619	Telonema subtile	?Partial sequence - likely database contamination	AVMSQCQMESNMPVFEFGVVNGAFRSDANLVNCPMELIDDGVQYPEEIDDFFNHNRKAGKRSPPVNRPNRYPSISSWKMNNAVSAGTTSTGLHACFRRLLERNALQLDPSSQKRATLTLSSCPELTMLTSNEYNTNEPISRSQVFNERMLRPHKLRVVLHNCLVPDKFSYAARQRNEYVDATFNILVRPTNAFLRVLSYPIESAAPVARIQPATIPKRNSQAAQDDRLRVEMDSLVVCEWDIKTFGVELGVLLSGDRWHANVGKKTQHGQGSHNAAMLNAFSVVEKEEYAYSQESDSERRLRITRMVSRRYGANEDSHLTQYKEVGHASSGGYHSRAIKSSKFLHYMYTEHIAEARRLQGKSIRSARHASEDVTPKELVRRFNESFVSVSLPPSSVSHI…
LAP333	EP00656_Telonema_subtile_P003620	Telonema subtile	?Partial sequence - likely database contamination	MCIRDSRPNRYPSISSWKMNNAVSAGTTSTGLHACFRRLLERNALQLDPSSQKRATLTLSSCPELTMLTSNEYNTNEPISRSQVFNERMLRPHKLRVVLHNCLVPDKFSYAARQRNEYVDATFNILVRPTNAFLRVLSYPIESAAPVARIQPATIPKRNSQAAQDDRLRVEMDSLVVCEWDIKTFGVELGVLLSGDRWHANVGKKTQHGQGSHNAAMLNAFSVVEKEEYAYSQESDSERRLRITRMVSRRYGANEDSHLTQYKEVGHASSGGYHSRAIKSSKFLHYMYTEHIAEARRLQGKSIRSARHASEDVTPKELVRRFNESFVSVSLPPSSVSHIQAPHRSTYAHINTQAYVSSGTTVSESVFADEAMWGFGGSIEEIRMAIPGVTTECNACLLT…
LAP333	EP00658_Telonema_sp_P-2_P061845	Telonema sp P-2	?Partial sequence - likely database contamination	LKYTIPVDDKGLCPAVTVEVLITLVQSPPEEVIPDVEEVFTSEDCIIVEAPSRVYKNDESTTWAPVTMQHNTAHFYLDANEATLLASIAASSEGNALLKALRIGPYAFPSDTPTSSNNWLGFIANTNSMPRELSEAQLSRRLQEAFSRDPVEPDYTAAAKLLVKLQDRRREELRCKSNLVITSHDTKTDALRIKPHHAVTRISLHHPFLRVCGIQEGTTCGVAWGARNAAGAVRKTTVIHRCQLPPEMYLFDRFPSTAQKVDQYAYVSKDLVVAAHIKDQIPLLPVAGSQLAFHYRLANSALRLPAAKYVGTLAEALSYGTLAERADALKALQGAFDVTLELQSQMDFPNVANVTPVTAIPPFQVRESTWLIKGVAPKGINPALGVRSERVASYMASSS…
LAP333	EP00658_Telonema_sp_P-2_P061846	Telonema sp P-2	?Partial sequence - likely database contamination	MIRRPPRSTLSSSSAASDVYKRQLLASIAASSEGNALLKALRIGPYAFPSDTPTSSNNWLGFIANTNSMPRELSEAQLSRRLQEAFSRDPVEPDYTAAAKLLVKLQDRRREELRCKSNLVITSHDTKTDALRIKPHHAVTRISLHHPFLRVCGIQEGTTCGVAWGARNAAGAVRKTTVIHRCQLPPEMYLFDRFPSTAQKVDQYAYVSKDLVVAAHIKDQIPLLPVAGSQLAFHYRLANSALRLPAAKYVGTLAEALSYGTLAERADALKALQGAFDVTLELQSQMDFPNVANVTPVTAIPPFQVRESTWLIKGVAPKGINPALGVRSERVASYMASSSSQVDMLRLNANDVLRYGRPNRAHTYAEVDIKEGRVILKELGNSTLSTFQAIIAGTVVADE…
LAP333	Tb11.v5.0444.1-p1	Trypanosoma brucei	Bin sequence	MTRVVGDGVLSRPPFAFLTVSVIIAALATHAFVEASVEATPHNLSELNEQLFKSSEFLVPNVSSSPCSVHHGCPHASMVWATGTFTAPDVLTPASFLVSANLTLQLNLCCGYKFNGRLLREQSRYDTFLYDLLRSTPFHTLTLGEKRRMFPRDRVVIFDTQRQPPHRYESSHVPSAEEMQRGNDGDGDVIVLVTGAVGPGIRRVPLQQPPTTTALNLPLSGLRGGFDMPLGSRTGNSSVGSGSAVDGAVGTSADIQLRVSNVAIKCKCPHTLLVMPVLHARPDTLPPISIVGLGSHCGVGQKLRSVTPEMDVKGKVLRQPVIQLANGGWAASLTLQPALLPATLVHWIITDTTAVTGAANAVLNVSLYTALREEVEGSGMVQPQITTSGYFSVIPHHTY…
LAP71	Tb927.9.1410	Trypanosoma brucei		MSSNSSDVYVIEDSHSSSSPRDSSYSSTAGSGADIVGNQAGLTRTSDANACSFAQASRMQIDTGTNTEEILESDAIGRLTGVVAELFHSVTGSTYQNKLSQGACNDVEGQITSSGNLTLLNLSQRLLELARRPPPSGHVKEALTDSSAAAYMDDEPEWLGAIQHSMERTRQVFSELDLTGAKIGLNTAFVATPTSSEADTTYRAPSGRPLSLAPEPLQCETEAVGNIKEELCKLQDSTAEVRLVLNKEGVDSIIPLYNELLALRSERRQNVVSSAEALRAYLITQEECFNQRLVVAEGRELLLSREINRNCAGGDGSTIETLARDVEKLSELSRELKRLRDEHQRHAEGQGLFYHSVSETGPERKRQRTSDEGFKTLLARQLQADEQVASLRRAAESYK…
LAP71	TCDM_08502	Trypanosoma cruzi		MSQGAGLSGSGVSVGSCFGFGILFSSPPSFSFFFFCGGKRNRMRFMAQHIKKLLMDNCYPRCFNEAFADLSMSADCFLHLFWFSLLKLKLTSLPFLFFPFLYNTTHVEFVSVKPMSSHSSDVYVMEDTEESLRTSPANSPLEDLVRSSSFTSLGSSNEKCGRHPPAATARTICTVGTNTEKQVEESVSNLLRSGIMGLMHTIAGDEFAHHMLHKSRQDIQRSYIERITGLAQNTIKVLHKLIACQSYPMRGKESASEIAVLDEKAEPEWLSELQISIAKTDALLQGLTEKKKTLLTATDAAEKTCSIPTMPAARSNVRFAASQQTSSLPSPLQDKTGRMQELEHELRMLQEQMAEVRVVFAKEGVDSVVPLYSELLSLRAAKRQAALREVENTMAYLAT…
LAP71	Ld26_v01s1:1015736-1018207	Leishmania donovani		MSGSDDDVVIIDSSSPSTSASPGSLGIRGGLPGLNESNDDSHVAVAHNTSRAAALPSSSAGVTEVGVPRQATTVVDAVCRDLGARINALPPLRAQADTQTDPGGGAGAAAFDGAASLHRRLLDMEAALGIRAPAPASAPVSRARSAMREIVNSWREAAGMWKRLRADDKTGDDAEMDAIKRVKREGGDEAEVWQRLRDPPPARPSDIPAWAVGLEAVLERCRGLLESPNFAVAARQQERSRSLRAALTGPSATEALSASAPAQPAASAAVAATPVATLDSNAALLREAELICSRERTETLLPLYAELHALRRMRAEREQQAARKVEEQLEWEQLRLADMLAECDSQLEMLDSNFLDSCKARLAPLEMLQQRIDALHRFRRQLETHAAVMLPLPLKGVAA…
LAP71	LmjF.26.2600	Leishmania major		MSGSDDDVVIIDSSSPSTSASSGRLGIRGGLPELNESSDDFHDAVAHNTSRAAALPSSSAGVTEASVPRQAATVVDAVCRDLGAKINALPPLRAQADTQTDPGGGAGAAAFDGAASLHRRLLDMEGALGIRAPAPASATVSPARSAMREVVNSWREAAGMWKRLRADDKTGDDAEMDAIKRVKREGGDEAEVWQRLRDSPPARPSDIPAWAVGLEAVLERCRELVESPNFAVAARQQERSRSLRAALTVPSATAALSASAPAQPVASATVAATPAATLDSRAALLREAELVCSRERTETLLPLYAELHALRRMRAEREQQAARKVEEQLEWEQLRLTDMLAECDAQLEMLDSNFLDSCKGRLAPLEMLQRRIDALHRFRRQLETHAAAMLPLPLKGVEA…
LAP71	EMOLV88_260030400	Endotrypanum monterogeii		MSESDDDVIIIDSTLPSTSVSSGRSGGSGEARESIEGSDAMVTDVAGRVTPTSSSRVGFPKTASPPRAAFMLDTFCRKVEENTNALPRLRAEANTQTDSAFSSGAATLDSTASLHRDFRQMEVALGIRVSTARRAAPQAAESVVKQLVCSWRNSVGGWKRFRSHGETRDDTNTDHDKQLKRESDSGAEVCRDLRDPSSLCPRDCPEWAVGLESALERCQNVLESPYFTLLARQQEQCSILRAPNSPLLATGAFPAATQVGPTASAPVSSAPVVADDSHGGLLREAELICAREGTHTLFPIYDELHALRRMRAEREQQAALTVEKQLEWEQRRLTDMLAECDAQLDILDTNFINSCKTGLAPVEVLQQRMEALNSFRRQLESHASAMVPLIFQGAPATSK…
LAP71	LpyrH10_31_0150	Leptomonas pyrrhocoris		MHSSDDDVVIIDSASASDVGSLQEPAQLNSSRSSDQFSADGDAEEADAEQHVRGAAAASRGRQQRGTTYDATCQRLQEQLRSFPKLRMEVDTQTDGSASDEVAETLHRHLIDLDSALGIRVAVPTAALTNSRGAISQFVAAWREGSRVPKRPRHDMPAAPPSQSEGKESGTAAAKCAKEEGARSSSSTVFDPSSPPAWADELGTALEQCRRLLQSTPMAATGRGEGGGGDTCRARLASFPLEPSAAAPSSLSPNETFSSFPQKEHVAQRGSDGGGNAASHGDGSSSLLREAEIICAREHKSSLLPLYAELHTLRRQNTHEQQEQSQSVARELQWEQRLLTDVLTECDAQLDFMNTNFIECCRGNLAPLEALQRRMEALQTFERQLHAAEAASASLSSVQ…
LAP71	Lsey_0037_0090	Leptomonas seymouri		MQSSDDDVVVIDSSSASYANPPGALTHPNSSGDSEQFTTDGDAEGDDEVQPTRGAAGASIAALHRRTPYDAACHRLQEGLRSLPSMRMEVDTQTDTSVSGETAAALYQHLTELHSALGIRLAMPAAAPTDCRSSIDRLIASWREGGRAWKRPRHDVLVSPNRESEEESGTAASKCINKEGVRSYSGAASDTSLPPSSAPPVWVEELSAALQQCQRLLQSAVVTEARQRGGGDDATIRARLVSLPVEPPTTASSAPPPSSGLTPFPRSERAAQGGADSRTDTFSSEAPLSSLLREAEVICTREHISSLQPLYTELRTLRRQRAQKWQEQTQSVARELQWEQRLLSTVLTECEAQLDAMNTNFIECCRGNLAPLDALQRRMQSLQAFQRQIHAAGGVTTPI…
LAP71	CFAC1_160030000	Crithidia fasciculata		MHNSDDDVVIIDSSTASDATYPQAEEEEEAGEYSFSRSSAQYSDGEPQGAPPQPSRHTTAHDADCQRLHAALHALSSSAKVEAEVQTDAVPAADSADVVRRHLNDLNTALGIHAKLSARKDGGQQHREVVERLVASWRAAARSAKRPRREANAVDDCASADSGPGKYVKQEGISSPTTNPAWWASLQAAIEETQRLLQSAADREAVGHDAADEARRAALASSSPHSRGVLLPPLSSPSSDVQTMAGTAEAAPLPAVSPQPSAQTAAAPNASASPLLREAEVMCAREGTTSLLPLYAELHTLRRQHAQAQHTEAQQVSQKLQWEQRLLTDVLTECEAQLDVLDGNFIEACRSGLAPLDALQQRMEVLQRFQRQLRSAEKATVPLPEFAARGREEGTAVAA…
LAP71	Baya_064_0050	Blechomonas ayalai		MSSSGEEVCIIDGSEETASTSFNRLGDDEKSIQTSSVRENEGVGEEDVPVDKQLLPACHEFPAVRCNVGTETEECVSPPLSDLLLTHLRGLVSALVSTTAASQIGMPTTPPLKETWRDLLSSLKRATRDEVTDEDNMTHPCKYRRMEGEVSPLVPPAWLPQLTAILDSTQALKRNDRTSSPPVKERTCYVLGSRAAIPMAMAQDPVASSLRRSSSPAGHQPQKSEMAESARRLLAEARLVLENEQTDSLLSVYNELRRLRDEHRTVVAEQVDATTATLSAEEDLFTQMRLCIQKTARQCDRDYRMRCADPTSPLEELAQELQRLTDMRARLERLQLASTRRAVSPSAEVASVLQSDVLPARDGKASAVYHQHLASEKETLLTENSALRCELTAMRESQA…
LAP71	PCON_0051400	Paratrypanosoma confusum		MSSSSDVDCYVIDDSTDEDVHLPPATPNTDWYDPFGTEDEAAGVYLGRGPEWPPPPVPSSLPDSAAPHALHALHGPRQIPAVAEGAAAAMVSPRWPATVESDPTPAAPPPPELPRRSFIVSTGTNTHESFVGAEPSAAEASDLGGLLSALMYGVGRLSRSSIRHPPASARDAAATLRAPSELTEPSRGASAGLWQKSVLSAFLAEQWQRTSEVQGLVKDLKRLKSERLFSVSQSQRRQAQAQTHTLAPLRAPGPGSGGADAVGADGDDANVAASATAEPAWVVPLRNTLARLIQAAPLAEGSAAQPSFRMSPTHQPADVVDGCLNADPAHGDVPPRHVPAKRPRRSASRDSAGRDDADENGPCRTGGSNEFPPNSCSSRSSSGRSDVESITGKANGGGR…
LAP71	ADEAN_000888800	Angomonas deanei	GCA_903995115 assembly	MSDDDVIVLDTTSSEAEKSVSFTPEGSVGKEEPVPVQMKRIVTCDTGTSTEEQMHPRFEEDLSANFQKLCDSINAGVTWESHSAKPSGELQSLKRMREICETKATSTHYFPRITEKCLKGDYASVNPAHDFSAYMGRLSRMGDTPKRAFGVPETRYVLKPIERVFDKPLAPAPPTKCDRARNPNPSVLVRRDVEELLAKVFHTPYTYDALLQMHRDALEYHRVRDHSVAEAVDRAAVEMHSAEVRYREMLNLVKSTVELNVRELLNVSSLGLAPLTELQGRLEVLAKARQELLEHERPLPTSQNGRTSGTLSEGVLKCRVVDSIVARHSEHLLRYETENEALKQKINQMEKKRARTANTPLETHLVKSLERFKEEQKKTIATVVSSFGWKFVRMEGNHL…
LAP71	BCU_4.2_contig_00644:27126-28826	Strigomonas culicis TCC012E		MSSGDDVVIIDTSESERGMREEDIFFPDSHAMENSSPSSEPYAEQSHSVHSDARPSKVVRVDVGVNTNVIVEEDMERRLNDNLVHLGESLSTLKGSTSFYPVAAPSPSPFAARREKLLTLKRSRLAELAQQEPFHPEGTFFVAAKSEAETPGWLPALTDCLRALKDASERYFEEKETSTSEPHFLRHPLVVAADARDGRATTENNKFHEADRHLQASCDKMREKLKVAESIMRKEGAGNLESIYAELLLLRQRVSDQTRGQVSDTTRVLSEQDLLFQELAAMSRAKHMYLTRKFFDRCEEHGSSVATLQLELDQLTKFQQKKNEILEAMPPLAHAPQTLPSQTPRLAGRSAEVFFQTLEKEKERLADEKEKLSRQLLSVQRELSSFHQAGAQEVKAQLS…
LAP102	A0A0S4IQU7	Bodo saltans		METEDRVTPLNSDESSIKVLTHQLEVLAKENATLRGQISLSESEKLLQTAFTNGVLQLRNEFAEEHSIHGTSIVHSDTNSSIVALEEQCKKNLELDRRVSELESEILPPLRIEVDRLVAECEKLRKENTALREGETSQTLLLEQQLKCSQEAEMTLRNDLDSLRSQSSVTSQFVGATLRRLVDAIENVRADILVAGDKAAVVNSLERRHQQTVLDHASAIQAAIKDAQLSVESVKVQSNFLTSALDESSADISNKLVAIRLLEEGNNKLKARIVEMEAEGRSFDMPTYQDLKRRRLEVDSTAQDFVSRRRELIEFWFDGHEKIEFLEKEAHSARMLNADLHNARAELLAHRRDRSVAVESVVALSDEVERLRAELVQARSRALGLESENEILVRELSKL…
LAP102	Tb927.8.3950	Trypanosoma brucei		MGSVDHPGMLKHLLSENARLKALAAQPEHERILQDVLLTQLQRFFSDARQSVEDTVDKTSTPCSERSERREGAAGEESGVQRFSALVETLCILGTQNEELQRHMSDMQTKTVAALNEKVEALESERGSLKRRVEELEREVAAKGTTNTADEELTPPLMAELRSLRTSEELLRQQLQNVHERGEAAVAESEKLAKDGIRATMLLPRLLESVEEVRGALKLVESERDVLRLQLQELKERQSVQHTLCEAQLREQVALSQSSVQHLLSRISVLETREAQARDEVAACMQTIERQQGIIQNLQACQGVAVETLASKRRRLESEIFDNPDSVRRDLVTFWCEGREELEQLREEVQKLRSKVQQLKPLKEKLGQLERNRSAVATRIVDLADEVSRVREENQKLRV…
LAP102	TCDM_10839	Trypanosoma cruzi		MASVADSAALLIPQLLAENARLKTKIGIPDNERVLQSVLQGQMQRFFDDARRTLENVMSNAVVLGSKAEEEGKEESEGETQRVSALVETLRVLGAQNEEMVQKLSEMQTQCVAGLNGKLEVLTCERDTLRQRVLQLEEELAAASAEATETGEQPPSLCAELRYLRASDALLRQQLEELRQRSKASTEEANKNVREGLHDTLKLPRLLEHLGEMRTRVYQVETERELFRLQMEESQKRGGVWHALREAQLEEKVALGQSTIQNLLTRVAALEAREAEAQATAETHKETIARLENTIQSLQTKHTSSDEALASKRRRVEKEILDNPDSVRRELITFWQEGSDELRQLREEVEELREKERILRTTQEKLTRMERTRSTVTNKLVTLAEEIGRVREENQSLRA…
LAP102	W6LDR2	Phytomonas sp. Hart1		MSEAGTMSGDILSKMGEISQSPQPSLPIEHLLQENVVLKSKLALSEDQRVIEDIMRDQLQSFLVAATEGQSQWNDGPNTTNMASFSAALKKLYGEKAELEAELKRTRLETTEMLNGRIDELEQDRKVLQIRLQNFEMQINDGPPRPYVVELEQLRESEALLRQQLKSTREENIAILDKLKEIFAEELAVFPTHIAKAEAAKAALQESHKVHARLKVEIEEEKKRFEILHELHESRVEDERYFHCQEILTLRELLTAALERENVLVKERAAFQAQIAAGAQREADESKPMYDSFVVQERDEEESFASKRQRVEPGQHSQPNESIRMKYVHFWHDGHARVAALEQRVRELESTETAARVLQGRMAQFERDRTNLTAQLVNLADALIKVRETNHQLRAQYVG…
LAP102	W6KVV9	Phytomonas sp. EM1		MSDAGIVSRGILQQVGEGSQNPHPSLSIEHLLHENTALKSKLALSEDQRVIENITRHQLQNFLITATQRQPLWNYGPHTTTTSLSVALQKLCEEKAELEAELQRTRIETTQTLNHRINELEQERKVLQTRLQEFEMRVNDIPPRPYAVELDQLRQSEELLRQQLKFAQEENVVMVDRLKGVLAEELAVLPTHIEKAEAAQAALRESHRLRAYLEVEIEEQRKRFEILHELQESRAEDARLFHQQETLVWQQLLGAALERERILLNERAAFEVQAAAAAQRQVDESKSVHDSVIIQGEGSFAIKRTRVETSQNPQSDESIRTRYVRFWHDGHARVAALEQRVHELESTEGATRVLQGRIAQFERERTNLTVQLVNLADALSEVRETNHQLRAQYVGLEVE…
LAP102	EPY17807.1	Angomonas deanei		MASLSIQQLLEENAQLRTRLELSPTDRVVNEIVATQIRNFFSDAQDRARNLSNTLGEENTDDEKADARTAASVLLLQLNGEKEEMLKQMETIYTSEVQPRNERIEALEKEKETLREKINGLQMASAAAPPLAIVSEVKQLRETEALLRQHLEESQKKLTEVSQQFSHFVEEGVESNRGIPKYVENVETLRHLLSEVQTSRQALQEESKEKLLQLAEVQKIELSNAHQQRMQAEEKSKELDSLFEMERQKNHQLELEKQTLANRVAELEEINRAQEALKESEVNLSLKRVRPEGWSTENPSSIREELLQFWYDSQETIKQLTQKLSDREGKEKEVRMLRHQLVTTDRKQKASASHLVELESEVQSVRDELLKSRASCAGLEAERDLLMSSLSRVVGSDVN…
LAP102	BCU_4.2_contig_01425:8419-11706	Strigomonas culicis TCC012E		MLTGEKVKTPTVEELLAENAKLRAQLEVPVAQRVVQDVLQDQIQGFLEDAERLSERLTAIGVAAAAEEGSDESGGENVTRSVKAAVSATLAILCEEKGKLEEQLQTVQSRVITPLNERVESLEKEKSHLTHRIEELEMMMASQLPPPLVSELTQLRESEALLRQQLQQQQERATATAEKVSHLLQNGVEASAAIPQYVETIEDLRGGLQETRARAEWLEQEMALKLQQQGELHQLEREHAQEERRTLEEQLREVRQFNQAAKEREGALDAELAQLQGQVRALQEERERLRTAQSDAEEALAQKRQRVEENALENPTSVNGQMIQFWYEGREKIKLLERSVDELRNGRQELRGLQVQTATLKRKRDTMTTHLVEIEKEIQNVRHEHHQAQLRCVELEAER…
LAP102	Baya_030_0070	Blechomonas ayalai		MATGHAPVSMEQLLEENARLRAKLALSLPQRVVENVVLGQVSRFFGEAQERLRGGEEAAGGQEREGGERVKDSALAEALAQQCKEKAQLEHRLCEMQSTIICPLNDRVEHLEREKAALQARIAQLEIESSQTPPPALVKEVRLLRQSEALLQQQFKEVQSTSSATVERMSEAMKGGLRAAAALPDYITLTEQLRTELQEAKLLQQVLANQLEEQVTRRTLEQELSEKHLHNVREVQADRMAALQHQLNTSQRREEDLTARVSHLEAQLQATEGAMQQLHAQQTEAEGTLAAKRQRTEQDALHDPTSIRGEFIRFWYEGKEEIARLTHLVEQLEREVASLRVPQGRAAQAERSRVAMTSQLVSLATELERARQENQRQRAQTAGLEAERDRLLSSMAMVV…
LAP102	LdBPK_100580	Leishmania donovani		MQHTSASPATTPQASPSPAHSSAAIEELLRENTALKARLQLSDEQRVTQEVLREQLHRFFECVEAHEQASQRVLTDQRQDDGEKSNAPDDGAGVARPSFMSAAVSEVLRRMQEEKQQAEAALAQLQSDTVAPLHAQLEAMEKEKQQLVARVAELEMSMSSTPAPPLMAELRQLRETEALLRQQLQECQASTAATVGTFRSTVENGLLAARQVPELIHAMETIKENVRTNQTMQAAQRVLLEEMERRHAIEREIEETYRREETKVLRERIASLKDEVSAAAEREAAFASERGAMEAQLAAAQDSIRQLTQQHSEEQVALAQKRQRAEQDASSNPTSIRGELTKFWYEGRDRIRELERQLQTMHTAEANLRVSQGRVAQLEQRKAALLGNLAALAAEVDRR…
LAP102	LmjF.10.0530	Leishmania major		MSYPAAHATEGPTALARSGPASASPYPPPPFSTMQHTSASPATIPQASPRPAHSLAVIEELLRENTTLKARLQLSDEQRVTQEVLREQLHRFFECVAAHEQASQKVLTDQWQDDGEKSNAPDDGAGVARPSFMNAAVSEVLRRMQEEKRQAEAALAQLQSDTVAPLHAQLEAMEKEKQQLVARVAELEMSMSSTPAPPLMAELRQLRETEALLRQQLQECQASTAATVGTFLSTVENSLLAARQVPELIHAMETIKENVRTNQTMQAAQRVLLEEMERRHAIEHEIEETYRREEAKVLRERIASLEDEVSAAAEREEAFASERGGMEAQLAAAQDAIRQLTQQHSEEQVALAQKRQRAEQDASSNPTSIRGELTKFWYEGRDRIRELERQLQTMHTAEA…
LAP102	CFAC1_040012900	Crithidia fasciculata		MEGVVAAASQLSHSPQAMEELLRENTALRSRLSLSDEQRVTQEVLRDQLQQFFERAAAEERASQKALKDSTHLDEENMIEDASVASQISSALPQAVSEVLRHMQLGRQQAEAALERLQLETVVPLHTQLEAAETEKKQLLTRIADLEMSMAGTPAPPLVAELKQLRESEALLRRQLHELQDAGAGTIGTFSKSVEGGLAAARQVPELVGKVEALKEELRVSHNVQAAQRVLLEELDRRHSVEREIENAFHQDEAAMQRERISHLEAEVRAAAAREAAMVVEKDAKEAQLIATQNQIKELIQQHSEEQQALAQKRQRAEQDASSNPSSIRGELTKFWYEGRDQIRDLERQVRTLHLTQADLRVSQSRVAQLEQRKAVLAGNLAELAAEVDRRRGEERDLR…
LAP102	LpyrH10_22_0840	Leptomonas pyrrhocoris		MQDATGASSSPFHAAKLMEELLRENTSLRARLHLSDEQRVTQEVLREQLQQFLQRVAEDEARASQVVRNGSAQRDEGSPTEDGSPSSPLPDEGAEAFAGSSPSLTQTVSVVLRQMQQGKQQAEEALEKLQSQTVAPLHAQLEAAESERKQLMARITDLEMSMANTPPPPLVAELKQLRESEALLRRQLQETQEAAAGTVGTFRKSIEDSLRAARQVPELLGKMEALKEELRISHNVQAAQRVLMDELERRHGVEREIEDAFRKDETNMLMERIGHLRAEVGVAVAREAAVVSERDAKDEQLIAAQNEIKNLIQLHSEEQQALAQKRQRAEQDASSNPSSIRGEMTKFWYEGRDRIRELERQVRTLQLTQADLRVSQGRVAQLEQRKAVLTDNLAALASE…
LAP102	Lsey_0127_0140	Leptomonas seymouri		MQETLSASSSLLRTSKSMEELLRENASLRARLSLSDEQRVMQGVLREQLQQFFQRVAEEERASQEVLKDSAQRDEENQVKDGSPSSVQVGGGASPSLAYTMSSVLEEMQLGRQRAEEALARLQSCTVAPLHAQLEAAEKEKQQLMARIAELEVSVANTPAPPLVAELKQLRASEALLRQQLQEAQEAAAGTVGAFSKSIEDGLSAASQVPELLGKMEALKEELRISHNTQAAQRMLLEELERRHSVEREIENAFHKEETNMLKERVGYLESELRAAVAREAAVAAERDAKDAQRLAAQNEVKVLAQQHSEAQQALAQKRQRAEQDASSNPSSIRGELTKFWYEGRDQLRALERQVRTLQSTQADLRVTQGRVAQLEQRKAALTDNIAALATEVDRRRDE…
LAP102	EmLAP102cor	Endotrypanum monterogeii		MSYRATNAPDEPATLTSSGPASAAPYTSQVVHTLQEGAASPATAPQASSSPAQYPAAMEELLRENAALKARLQLSDDQRIAQEVLREQLHRFFDCVATHEQTSQRALTDQQQNEEGEGDAPDDGGRVARSSLMNAAVSEVLHRMQEEKQQAEAALFQLQSNTVAPLHARLESLENDKKQLMARVAELEVSMSNTLAPPLVAELKQLRETEALLRQQLREKQESTDATVGTFRSTVEDGLLAARQVPELIRAMEALKENVRSSQTVQAAQRVLLGEMERRHAVEREIEEIYRKEEADMLRERIVHLEGEVRAAAAREAAFASERMDMETQLATAQDEIRQLTQQHSEEQVTLAHKRQRAEEDASSNPSSIRGELTRFWYEGRDQIRELERKVQSLHTVEA…
LAP102	PcTrinityLAP102	Paratrypanosoma confusum	assembled transcriptome - transcript: TRINITY_DN2138_c0_g1_i2	MVFSPASLPALRGLIAINVELQRRQRLTESGRILKDVIGSELERFFANGLDAFEAAMSRASRKRRRARRGTAVGEHAAMAVDGLKRQRGDAESTGDGDDTEADPSAQMRTGASDDPPRDGDGRAAEEGQSSADDGGDDAEDDHDSIISLSDALREMCSLNRTLLQQLRDVHQNTVCALRRQVEQQELQLVHAEEKARELRKVINRLEYDKREMEEEKAFMLSSAVAAAAELDAAGLEQGDYVVDGSASSQSAGPRGRMPVFVELETLRKTARVQQEQIDALQAAVRTTAGELEAAARREKASTTVMIPQLQEELSALQRRVEEEQLKRSLQEVEHEEVLGRHMREWTSHKELLRDEMLYWKEQVDQYKALVKQLQLQVEKEKAAQKAHVPLLCEVEATM…
LAP102	PCON_0077700	Paratrypanosoma confusum	Chimeric seqence	MQRPGNLPLGSGGAGGGGFSFQAFVAGAAAPPAASSTAAADDGRSVTAGPFQTPFASVASQGANLSFGTADPPSALNAFAMPFQPSGLALAGQPLRKPSLFGGSTAMGGGSLAPAPSTTSSSILPLPPNAFSFGASDAPAGQRPSVGPSDGRPLGLNAQTFGSVLGGGGGGGSDATSSSLLAGRPAVATASAPSTATSSVAAAGAPSTPSAWNWGTQSGQMPALAAKVPAPGPLFPSPPRAPVGAVFGGTSSHDGAVMFGGGGAGEGAVPPAAASSVAPPTVGPTSTAPPPPPPLAQQFQQQQQQQQLEQQQRLQQLQQRRELLHQQQQLEQQQQQHQEQLQRQQEQLRQQQLQQRQQMEQQRQQQEQQRKQQEEQQRQQQQQLQQRQQMEQQRQQQEQ…
LAP173	Tb927.6.890	Trypanosoma brucei		MSGLSVRAALSTPPFSTFCEFKVDEPPRRGQLAALCGGNRANNTGDGISQLPAVEPYGRSAAGVVVEPAHLRTPTALEKSMHFLVQHYLRKPHGSAVFLAPFDVWRYLWDRMRQVRTNWVPQLPPVGAELRDDGCGERIEGNVNEGGDLRGGILQQQCETITTKQMVRRESRRRLRWLEFTVAALSVGGANLCRSVEGCRHFVQEKQNFFESIAQCFSDLVVSYRAEQRLRNSEMFSAVILFYGLSQLTKIENRAGFFRVSQVTVSSVSGGTTVAAPTSVFEPPSSSVDFGSVYRELSYIPCMARSRHVRIALKIIHCWCQREWFRFFYLCRTARLTVLQRAILSHSFSYARFRAVVDLVTANVVVYGKGRVRGSMAVSELAELLLFTPKHCVELLLTM…
LAP173	TcCLB.510075.50	Trypanosoma cruzi Esmeraldo-like		MVENDLGVREALSAPPFAAFCEFRTDEPPRRGCLAALCGGGSDMSQRPAPPSFEQHYKSRHPLLPTTVEAYGRSAAGVVVEPSHLRNPVALEKTMHFLVHHYLRDPHTPAVFLAPFDVWRYLWDRMRQVRTNWVPQLPPVGTQSLSSHDYADGVLPASVRESKRRLKWLEFTVTALAVGGANLCRTVQGCGRYMADKQNFLESIAQCFSDLVLSYRAEQRLRNSEMFSAILLFYGLSQLTKVENRAGFCQVIEVQVAAEGPPTHVFEPPSSSVDFGSVYRELAFLPQMARTRHVRTVLKLIHSWCQREWFRFFHLCRTEPLTVLQRAMVFHSFSYARFRAVVDLVTANSVVYGRARLRGEMAIADLADLLLMEEIHCVDLLETMGLGAQLSEDRTILRV…
LAP173	LdBPK_120250.1	Leishmania donovani		MQGSPYGHHQLQPPPQQGRQSATAEAVDVPYSDANIATVLSLSPFSEFCKLRDKWAAKPLIRGRYVGMCGGDPAQRERREDFEYITLSASPSASSHAFGGSAHRSAMWGQVEAYSRSAAGKTIDPAQQRTPLALEKSMHFLVEHYLRVPHTPLVYTEPFRIWGYLWDRFRGIRTTWGPQLPPSNVSLQGYVDSETDRTLSVEELHRESYRRVRWLEFTVAALAVGGAYLCCSPEGCQRFMQDKKQFLESMSQCFTDLTVFYRAEQRHRNAEFFSVLLLLYGLQQEMKVEDRSSFCRFHTVIVNGEPRLCPENASESVNLAQVYRELEKQPHMLETQPVRVALELIHFWAARQWFQFFEFCKSAPMTPLQRAVVFQSFTYGRYRAVLDLVLPNYYVYPKL…
LAP173	LmjF.12.0300	Leishmania major		MQGSPYSHQSTTAEAVDAPYSDAHIATVLSLSPFSDFCKLRDKWAAKPLIRGCYVGMCGGDPAQRERREDFELITLNTSPSASSHAFGGGARLSAVWGQVEAYSRSAAGKTIDPAQQRTPLALEKSMHFLVEHYLRVPHTPLVYAEPFRVWGYLWDRFRGIRTTWGPQLPPSNVSLQGYVDSETGRTLSVEELHRESYRRVRWLEFTVAALAVGGAYLCCSPEGCQRFMQDKKQFLESMSQCFTDLTVFYRAEQRHRNAEFFSVLLLLYGLQQEMKVEDRSSFCRFHTVIVNGEPRLCPENASESVNLAQVYRELEKQPHMLETQPVRVALELIHFWAARQWFQFFEFCKSAPMTLLQRAVVFQSFTYGRYRAVLDLVLPNYYVYPKLRVRHAILVAEL…
LAP173	EMOLV88_120008000.1-p1	Endotrypanum monterogeii		MQGAQVSDLQHQQGHPPGTAEAPPVTYSDANVAAVLSLSPFSEISKLRDDWRPKPLIRGRYSGMCGGDPAQRERREDFEYIVITSAPSTSPQTLGSASGQRYAWGQVEAFSRSAAGKTIDPARQRTPLALEKSMHFLVEHYLRVPHTPLVYTEPFRIWGYLWDRFRGIRTTWGPQLPPSNVSLQGYVDSESHRILSPEELHRESYRRVRWLEFTVAALAVGGAYLCCSPEGCQRFMQDKKQFLESMSQCFTDLTVFYRAEQRHRNAEFFSVLLLLYGLQQELKVEDRSSFCCFHTVIVNGEPRPCPENTAESVNLAQVYRELEKQPYMLETQPVRVALELIHCWAARQWFRFFDVCKSVRMTPLQRAVVFQSFTYCRYRAVLDLVLPNYYVYPKLRVRH…
LAP173	LpyrH10_23_1080	Leptomonas pyrrhocoris		MQPSILSSPMPPDQEQGEERRHPYGDAHIASTLSLMPFSEFCKLRDDSAAKPLIRGRYCGLCGGDPAQRERREDFENISLSSSGGGSSSGNQRRGVFPGQVEAYSRSAAGKVIDPHLQRTPLALEKAMHFLVEHYLRAPHTPLVYSDPFRIWGYLWDRFRGIRTTWAPQLPPSNVSIKGYVDSKGGRPLPARELRRESYRRVRWLEFTAAALAVGGAYLCLTPKGCQRFMQDKKQFLESMSQCFTDLTVFYRAEQRHRNAEFFSVLLLLYGLNQEMKVEDRATFCRFHTIHVDGQPRLCPEPPTESVNLAQVNRELEKQPYMMEAQPVRAALELIDCWSTRRWFEFFALCKSRRLTPLQRAVVFQSFTYARYRAVLELVLPNYYVYPKLRVRHAIAVED…
LAP173	Lsey_0084_0050	Leptomonas seymouri		MQPPVLSSSMPTGTQQQQQGESPRPYSDAGVASTLSLPPFSEFCKLRDDWAAKPLIRGHYRGLCGGDPAQRERREDFESISLIATGSSVFSGSSESRGRSTLPGQVEAYSRSAAGKIIDPHHQRTPLALEKTMHFLVEHYLRVPHTPLVFTDPFRIWGYLWDRFRGIRTTWGPQLPPSNVSIRGYVDSESGLTLPVDSLRRESCRRVRWLEFTAAALAVGGAYLCLTPKGCMRFMQDKKQFLESMSQCFTDLTVFYRAEQRHCNAEFFSVLILLYGLNQEMKVEDRATFCRFHTIQVDGQLRLCPEPPAECVNLAQVNRELEKQPYMTETQPVRTALALIDCWATRRWFAFFELCKSRTLTPLQRAVVFQSFTYARYRAVLDLVLPNYYVYPKLRVRHP…
LAP173	CFAC1_010008900	Crithidia fasciculata		MQSSFTPHASQPTAATPHANTQPNKHNEDVQQQPLHPYHDADIAATLSLMPFSEYCKLRDVWAAKPLVRGRYEGLCGGDPTQRERREDFENISLRSSSSSSPASSYAPAIAAQVEPYSRSAAGKIIDPHFQRTPLALEKTMHFLVEHYLRCPHTPLVYTEPFRIWGYLWDRLRGIRTTWAPQLPPSNVSLKGYVDSESGRQLSTSGLHRESVRRVRWLEFTAAALAVGGAYLCLTPKGCQRFMQDKKQFLESMSQCFTDLTVFYRAEQRQRNAEFFSVLLLLYGLNQEMKVEDRATFCRFHKVHVNGEERLCPESPAESVNLAQVNRELERQPYMLDTQPVRAALELIYCWSTRRWFDFFALCKSLKLTPLQRAVVFQSFTYARYRAVLDLVLPNLYVY…
LAP173	BCU_4.2_contig_01369:8707-13575	Strigomonas culicis TCC012E	Homolog - Orthology unclear	MLSTEAGSLHMSAACAYLHGNVDSTLKNGFSSNTNNSVNHYVYLKRGKLNALCSAEGRSTYTPSFFEAMPASGPNNHFTFETSSSSDPTPTAPGATSTFYVEPFSRSSSGKLIDTTQQRSTAALFLSFHFLMEYYIRNPQTDAYYFQPPRVRPAGGDASGSSSSSLAPGAGTVEVSLPSVNSGSKLFAFLWDRLRGIRNQLLPQLPEPELLFRLYNCQAPPPYVFVDGEEAAGGEPRARAVVSPARLRQEQLYTVRLLEATIACLSLGAAFICLHTASARSFVQHDKKNYLESMSQCFSDLIVYYRYAQPPLPPPARTDPTTAANPSIARVVEAAPGGAMTNHAEYVSLLLILYGLDQERKVEDRALFFSLTPLDGAQPPTDYNSSGAGATVAATLLPE…
LAP173	AdLAP173	Angomonas deanei	assembly GCA_903995115 corrected genome, Homolog - Orthology unclear	MSDPTAAERSASDIIKLVQREYNKDSNAQNSSLVRGSVQAMCTDTRLESYNPAAFEHILLSPEEYHNKDRYRCYPIQPFARSAAAAELSNDNLKTTESIYKTLFFIMEYYFRTPSFYTLLEEQNNPHYKAGFWDFIWDRLREMRKTFTSQTINANALYEMEMHPQHGITYRNKDLSAGDKPPNNFIISLDTFQRERRQGIHILEFTVAILLVGCASFATSAKDELRDFVIGKKSLFLESLSQCFTELISYYRLNRKKRVGSESEREEDCYYYYSKKNSEFISLMLLQSGLELNKKVEDRSSFLPTHGIDVLKSTGETETVTVAEEPHDSVSFASVYTEIHNHAKLFDNQNHKRNNPFIQNVLDVMDCINARNYYQFFYLLGGRDVTPDHQNGTNMEQFV…
LAP173	ADEAN_000815300	Angomonas deanei	assembly GCA_903995115 - partial sequence, Homolog - Orthology unclear	MCTDTRLESYNPAAFEHILLSPEEYHNKDRYRCYPIQPFARSAAAAELSNDNLKTTESIYKTLFFIMEYYFRTPSFYTLLEEQNNPHYKAGFWDFIWDRLREMRKTFTSQTINANALYEMEMHPQHGITYRNKDLSAGDKPPNNFIISLDTFQRERRQGIHILEFTVAILLVGCASFATSAKDELRDFVIGKKSLFLESLSQCFTELISYYRLNRKKRVGSESEREEDCYYYYSKKNSEFISLMLLQSGLELNKKVEDRSSFLPTHGIDVLKSTGETETVTVAEEPHDSVSFASVYTEIHNHAKLFDNQNHKRNNPFIQNVLDVMDCINARNYYQFFYLLGGRDVTPDHQNGTNMEQFVQINPTQNRKFTFYKSAC
LAP173	ADEAN_000815400	Angomonas deanei	assembly GCA_903995115 - partial sequence, Homolog - Orthology unclear	MTPNYYTFAKLRWRGGISVLLLANFLLFASVEDCEAFLRRLGLEPFLIPSKEGGLLLRITDADKSDCLITLKAMLDYVDSEAWAGEKYEKNKITLCYPVRSDFLHLRVWREQIQKNTLVEKDLKQQIMQHVKQQSIQIPISDYYKSDWIKQKLSYIQHENEIQLDIFSDEFLFLNCANCPVDYLFYVESVVPFYHPTQQTNTLTDCPETLFEQLDEHKREGILKVILASLHHKNNNVKNIVLEHTNEVLDYLETETTKSSLSTTSSHNNNENGIGDEYHLDNSKGSIYHYLRKYIRSHHGGENTEIENHNNNNTILHLHSVTSDATINNNNDNEEVESDNSEARKTTEINFFLDDIMSNSLYKKIETELETKQRENEEKKKNNKVQSVIIIIIIIIIIIR
LAP173	Baya_067_0040	Blechomonas ayalai		MSSIPPSVATPSYHCGDVADALRLAPFREHCTIDSGRHQRFLLRGKFSGLCGGDPTQRQNPEALEHFVDPVTGQRIVLQVEPHSRSAAGKVLEARLVRHPLALEKSMHFLVQHYLRRPHTARVYSDPFKTWGYLWDRLRGIRTAWIPQLPFVAAQSMDYVDESTGLPVQADTLRRESQRRIRWLEFTVAALSVGGAYLCSTPDGCRRFLQEKKNFLESMSQCFTDLTVYYRSEPKYRHAEFLSLLLLLYGLNQESKSEDRAMFCTFNREHTNNGSDVLCPERPTSSVNLSQAYKELERQPQMMETHPVRTAMRLIHCWASRSWFEFLYLCRYARLTPLQRTMVFQSFTYVRFRAVLDLVLPNSYVYSKLRIRGDVPLGELAELLLLEEEHCILFLKAMG…
LAP173	PCON_0057130	Paratrypanosoma confusum		MMNPTGASLLPAAYSDGVFEALAKDPFAAWLSLEGAASSSSAAASGAYHPRPRGQHAALCGGDGSLRPTSLVVAPVSMGHLPSPFLEALVRHAVRTGSTEAGRQWMQSGPSDVPVAQSAGSDDEAADEGDGADGWMADEDDIARDEEEDRDEERDQDGADDGDDEAEESFHSTRSRVDGGSSDDFAGSESGNNVNGGDEANSPPRDRSSAPTPPMSPLLAAPGAGDVVAAVKALLRTPFELLAVEPYSRSSAGVTVDVTTCRTPVALEKTMHFLVHHYMRTPHSALVYWLPFDVWSYLWDRLRTVRTNWVLQLPGVETIYAIEDAATKLEAYGGAAGGPRPAELRGRVQHMRRDVVESKRRLKWLEFTVAALAVQSVNLCRTEAGCRQFMPHKQHFLES…
LAP173	A0A0S4IKZ0	Bodo saltans		MLKEAIQSVDLLLSETSHRPNSAAPFTKLAPIPQCSLGEAIALIGDQSCTRHIFESSTLGVESFSRAFAGKDTDATKMRHPNALDKSMHFLVHHYLRAPKDVRMLINHTDVWEYLWDRMRQIRTDWTKQLPVSTTDHLCVRRIKWLQFNVASMFVAAAVRSRTVSGCEKFMQHKWNYMESVSQTFSDLLLFYRMEGRLRCSEFVSIMVLFTGLRIMHKSETHASFCKWNETTQYFEEPCDAMNVADVYKELEFQPQVCGTRHVRNALRVVHSAHQGNWFEYFELCKSLPWSSLQRCVLFCSFSYMRYRAVMTLLCTRPNKIGAARFRGSMTIAELTDRLMFDSIADCVSFLTVIGVDEFLSDDRQHIKLSDASNRWLPMIQDPFKFFEHLLNVKQRLSF…
LAP173	D2UZY9	Naegleria gruberi	Homolog - Orthology unclear	MPPREARGNSNPSSGSSRYHRSFKNTSDNTDEQQHKPSRGNYRGGYRGNSRSNSSSRTEETNDTNTQKSTSHRGGHNTQRGPYIPRNSEDLSEGLPKTRVKPYKPGFIKKQKSETLPNFQIVARNDEDEESSQTSNRTKKQPFKKPNPKDLVWERSAERDDEQAPKPPKQTFQKQPFKKPNPKDLVWERPAERDDEQIPKQKLKKQPFKKPNPKDLDEEQNTQKPHRKQPFQKPNPKDLVWERPAERDDEQIPKQTFQKQPFKKPNPKDLVWERPVDKDEPTLTNRIAKKQPFKKPNPKDLVWERPAERDDEQAPKQTFQKQPFKKPNPKDLVWERPAERDDEESEHSHTPSGIHKYLDDLSHGPNIFTLPQGFSGFGSYRDSNLPDNNLFEISKPKIV…
LAP173	V5B154	Toxoplasma gondii	Homolog - Orthology unclear	MEPSPFSSSSLFAGRPLSLPGTSSSLFGRNVPSASSVFSSGTYAATKPSSSTPFSSSGSSLFSASASSSDASTFFPSSGTPGPSSSSLFSSSMFSTPSRSSSSSSPSAFSSSALCPASSASSLSPDASSSSSLARQAVPAVVHHAAADRDASPVPSFCVSSSSSHSSLSASSSKKEPFVAAGGRERLCTPEGDFIPPPLPTGDARCLLAGETGEANPLLAEPEHQAPILLKIQDPMQLLLQDGASASDGDGSAASADKGTLNSFFVGKLYGYCSEEEMLDKQQVCTTSDFERLEAIVPGDPEARIINPYLAVASFRRSDAGKPFHPISTRPAVWCRRTVHHLLTYSVDADLTNPVPGSTPSECSLSVAPKPYLYSRQGRGYAFLDVYNFLRDRLRACWQ…
LAP173	D0N257	Phytophthora infestans	Homolog - Orthology unclear	MFSSGNRSGGFGSFGTQGSNPFGQNQVNPFQPNSNASAVKTTFGQSSGFGNQPPLPPGGMAGALGGGFANQPPLPPGGLAGASSVSSGGFGGASTSGNPFGQQSSKKTQNSSRTTFSSTSFGRTGVASSNVSAGAHTTFGTASNPGKNRGSGLGGSAPKAAFGGGSTAFGGSDNGFNSGPIAFGTSTQGFSQEADGFGSGSTGVPTPLSSPGTSFGSQASGVQVRKKQITPKAASSARADNPFASTARSGGALSGPTVQTTFGGSGGNGFKTSPSFGKPSPPGSAATAFGGATDKRRQTGPKFGSDISAGGFANSAMEARMNGAKKSFGKGKRVPEQDTNPFNGQQLKPRISPKFPPDGDAFGEAKAPKTSPTHERQGKHRQGRQKKKVPSTSDDETSF…
LAP173	F4JAU2	Arabidopsis thaliana	Homolog - Orthology unclear	MAFRPFGKDLGPMSSKPAPFTPFGASSTTRLYLSFLFLHTANVGFACSDSSIQPPASQNHSAFAGQSFGPGGIRSGPSIQRAPPLSASQNPQLSIGKPYRPGGVQSVPPINRIPSPSAFQNPSPSSGQPYQPGGIQRIPEPFNGIAWGPEASRTSPSVRPYQFPGVQRPNLNPQYGHDGSRNFLKDHGEHSRATSPPATSHILSRMGTDAVEIGRSQDSKRKSRSDILPDQNMGFSRRNQSPVSGFENGNLVDGFQPLSSRTWMRSPSSAENNPVRSRSNPNQLIHQEQTGNSSFPYAHEVAEIQEATRRKSSAVAPSDKPLGDDPILSQHDSQRFSTSPPTSGTKSYTLSRSSDSQFPGQPSSVNSFNNARKTNSSPATKRTRSPPVYPIEEDIPRNS…
LAP173	A9S7Z8	Physcomitrella patens	Homolog - Orthology unclear	MDSSGFGRAVAVPLAPRQGVVFGKAAAAGKPGAGTTGAKAGTATAGGKVAGGSGPGFGAGPSRQALKGARPGAQGFNAETEQNVYKRRPSPTRMRNAPPAGAHPPVKQSTVGAILSDAEMLREATAKAQRLLRFSQGQETPDIVPQPNITRGSGKADHRVPNRESRQLNQSPKPVGDSSQNDTMETDALGEDFNNTEAIVGTCEDMCSGESLSRVQSSVMCHLWLNVRRIQGCREAEHYAMQEIERHERERKGDLDKFERVDGDRNLTSADLAVKKYTRTPSREPHLIRPLPVLQMTMNYLLSLINQGYDEGLLRLHSFLWDRMRAVRMDLRMQHIFNREAITMHEQMIRFHILAMHELCQYKKGEGFNEGFDAHLNIEQMNKASVDLFEMYDDHRKRG…
LAP173	M1V3N4	Cyanidioschyzon merolae	Homolog - Orthology unclear	MDTAEFHERSKVLEALPDEGQIYLSPTGQVRYRGRTLLLLQCPEAYCDEERLRTYFEQVVPKQVTRVQVRPQKRSALIEFQTQRAAAAALRKAPNTTTSALGNRPNFRLRYYIPPAARASLQRWQAAYPPQNAFGPAMIPEERTGTSAGASVNAAKSSLQSITRSTTEAAAFPPPTQTSGYQALPGTLNETWETASRTASTVGTFPEQRISVFQASMPATTTAHSDAHHEDLNAQHDETLRSDALPPNARSTTDPWTKHREPVFASGEHGDSQQQAGSSASTALPLPLDAQPALLGTCLMMCPLEEQHQRRMQRDVHVLEMSLNPERTLEPNPQLMVKKFARPAAGAEAVRPEQVRPPHVLRQTMEYLLQHIVDREDVPFHEVYAFLRDRTRSIRQDFT…
LAP173	O60318	Homo sapiens	Homolog - Orthology unclear	MNPTNPFSGQQPSAFSASSSNVGTLPSKPPFRFGQPSLFGQNSTLSGKSSGFSQVSSFPASSGVSHSSSVQTLGFTQTSSVGPFSGLEHTSTFVATSGPSSSSVLGNTGFSFKSPTSVGAFPSTSAFGQEAGEIVNSGFGKTEFSFKPLENAVFKPILGAESEPEKTQSQIASGFFTFSHPISSAPGGLAPFSFPQVTSSSATTSNFTFSKPVSSNNSLSAFTPALSNQNVEEEKRGPKSIFGSSNNSFSSFPVSSAVLGEPFQASKAGVRQGCEEAVSQVEPLPSLMKGLKRKEDQDRSPRRHGHEPAEDSDPLSRGDHPPDKRPVRLNRPRGGTLFGRTIQDVFKSNKEVGRLGNKEAKKETGFVESAESDHMAIPGGNQSVLAPSRIPGVNKEEET…
LAP173	P46674	Saccharomyces cerevisiae	Homolog - Orthology unclear	MNTSFGSVVPSTNFNFFKGHGNNDNTSANSTVNNSNFFLNSNETKPSKNVFMVHSTSQKKSQQPLQNLSHSPSYTENKPDKKKKYMINDAKTIQLVGPLISSPDNLGFQKRSHKARELPRFLINQEPQLEKRAFVQDPWDKANQEKMISLEESIDDLNELYETLKKMRNTERSIMEEKGLVDKADSAKDLYDAIVFQGTCLDMCPTFERSRRNVEYTVYSYEKNQPNDKKASRTKALKVFARPAAAAAPPLPSDVRPPHILVKTLDYIVDNLLTTLPESEGFLWDRMRSIRQDFTYQNYSGPEAVDCNERIVRIHLLILHIMVKSNVEFSLQQELEQLHKSLITLSEIYDDVRSSGGTCPNEAEFRAYALLSKIRDPQYDENIQRLPKHIFQDKLVQMA…
LAP173	Q86IW7	Dictyostelium discoideum	Homolog - Orthology unclear	MENIWGKPNTSNNNNSTANTGSIFGVGTTNPVFGTPTFDNSNTTTPSTTTTTTTTTTTTDNLGSNTISFGNSSPFSITSTLNPNASSFTPSFNNVGNNLNNNNTTTTTTNNNNQNINNKIQGNNKTNILFVSNVPASNIANDIVLINEMKRHFGQYGTVLSVDNIKKKPNNTFNLSLTYSNSSEASEALKKGKKYQHTILIIKPHKTFPTSTTSSSMPSFSTTSQISNTNNSNNNNNNSNNNNFNNNNNKNDSSDISLILKKDDELMLRSHERNLRFQLMKNAPQQQPQQQPQVQPQKQKQQSTLLKNEEDNLDDEDEIEEDDINDDDEEEDEEDEDEDDNINQSPPLKATQSNTNPTLAQQVPTTTTTTTTTLALKNNNGHKIGLCLDFIPSKEKQHR…

## Sheet: S7 - LAP102 CoIP
rank	log(e)	log(I)	% (measured)	% (corrected)	unique	total	Mr	Accession	Updated Accession	Description
3	-889.4	8.21	65	92	79	987	102.1	Tb927.8.3950	Tb927.8.3950	hypothetical protein, conserved	LAP102
1	-1436.3	8.16	59	80	119	1139	170.2	Tb09.160.4710	Tb927.9.6460	hypothetical protein, conserved	NUP-2
14	-492.4	7.99	67	100	38	864	49.7	Tb927.1.2330	Tb927.1.2330	beta tubulin
5	-762.8	7.98	59	83	59	932	109.7	Tb11.03.0810	Tb927.11.330	Myosin-like protein 1	Nup110
23	-397.8	7.94	65	100+	35	661	49.8	Tb927.1.2340	Tb927.1.2340	alpha tubulin
2	-1426.1	7.92	40	73	121	742	332.7	Tb927.7.6670	Tb927.7.6670	hypothetical protein, conserved	LAP333
9	-621.7	7.85	29	87	51	273	98.1	Tb927.3.3180	Tb927.3.3180	Nucleoporin NUP98
6	-752	7.74	18	21	69	346	406.7	Tb927.2.4230	Tb927.2.4230	NUP-1 protein, putative	NUP-1
8	-660.1	7.67	38	79	55	360	158.3	Tb11.03.0140	Tb927.11.980	Nucleoporin NUP158
12	-506.2	7.66	67	86	45	332	73.1	Tb927.3.4760	Tb927.3.4760	dynamin-1-like protein
10	-612	7.65	55	91	54	425	110.2	Tb927.5.3400	Tb927.5.3400	calcium-translocating P-type ATPase
74	-154.7	7.64	24	34	13	171	25.4	TRY1_BOVIN	#N/A	Cationic trypsin; EC 3.4.21.4; Beta-trypsin; Contains: Alpha-trypsin chain 1; Contains: Alpha-trypsin chain 2; Flags: Pr ...
19	-456.9	7.62	45	64	40	280	89.1	Tb11.02.0460	Tb927.11.2950	Nucleoporin NUP89
15	-481.8	7.6	59	77	39	350	71.8	Tb09.160.0400	Tb927.9.1410	SUMO-interacting motif-containing protein	LAP71
7	-686.3	7.56	43	67	56	531	152.9	Tb927.10.9650	Tb927.10.9650	Nucleoporin NUP152
20	-441.7	7.56	9.4	12	5	15	73.3	Tb927.3.4720	Tb927.3.4720	dynamin-1-like protein
13	-499.9	7.53	43	63	46	296	132.3	Tb927.7.2300	Tb927.7.2300	Nucleoporin NUP132
21	-435	7.49	36	57	39	247	121.3	Tb09.160.1250	Tb927.9.2590	hypothetical protein, conserved
4	-850.1	7.48	37	57	75	390	225.4	Tb927.4.2880	Tb927.4.2880	Nucleoporin NUP225
41	-255	7.41	41	65	27	155	64.8	Tb927.10.3810	Tb927.10.3810	Nucleoporin NUP65
24	-378.7	7.4	43	68	34	263	82.4	Tb09.211.4780	Tb927.9.14240	Nucleoporin NUP82
18	-463.3	7.37	41	55	42	238	100	Tb09.211.2460	Tb927.9.11150	hypothetical protein, conserved	LAP92
11	-579.3	7.35	38	61	50	306	172.9	Tb927.6.890	Tb927.6.890	hypothetical protein, conserved	LAP173
26	-367.6	7.35	49	100+	29	228	64.2	Tb927.4.4310	Tb927.4.4310	Nucleoporin NUP64
16	-467	7.34	44	79	42	221	108.7	Tb11.01.7630	Tb927.11.15990	Nucleoporin NUP109
37	-267.8	7.28	49	73	23	199	58.8	Tb927.7.4760	Tb927.7.4760	hypothetical protein, conserved	LAP59
28	-330	7.27	50	70	28	175	72.6	Tb927.4.2850	Tb927.4.2850	hypothetical protein, conserved	LAP73
22	-424.8	7.25	49	73	36	282	96.5	Tb927.10.7060	Tb927.10.7060	Nucleoporin NUP96
42	-251.5	7.21	31	46	22	199	95	Tb927.10.2900	Tb927.10.2900	importin beta-1 subunit, putative
75	-154.1	7.16	42	66	14	94	26.9	GFP_AEQVI	#N/A	Green fluorescent protein;
25	-376.3	7.15	47	61	32	169	75.3	Tb11.01.3110	Tb927.11.11330	heat shock protein 70
45	-236.2	7.14	43	84	18	191	48.5	Tb11.02.2120	Tb927.11.4540	Nucleoporin NUP48
57	-185.7	7.14	54	80	17	122	33.9	Tb927.5.1210	Tb927.5.1210	short-chain dehydrogenase, putative
29	-324.6	7.11	29	48	34	137	117.9	Tb927.8.4660	Tb927.8.4660	hypothetical protein, conserved
46	-235.1	7.07	45	80	23	139	49.1	Tb927.10.2100	Tb927.10.2100	elongation factor 1-alpha
31	-311.1	7.05	40	57	31	129	95.4	Tb927.3.4580	Tb927.3.4580	hypothetical protein, conserved
51	-204.5	7.05	36	52	16	155	58	Tb927.6.2640	Tb927.6.2640	importin alpha subunit, putative
33	-297.8	7.04	48	70	29	145	68.6	Tb927.3.4290	Tb927.3.4290	Paraflagellar rod protein 1-1
17	-463.7	7.02	40	56	42	172	144.3	Tb927.10.8170	Tb927.10.8170	Nucleoporin NUP144
39	-259.5	7	31	43	25	94	82.9	Tb09.160.0970	Tb927.9.2220	SUMO1/Ulp2, putative
40	-257.4	7	45	64	24	113	69.6	Tb927.8.4970	Tb927.8.4970	Paraflagellar rod protein 2-1
68	-168.5	6.98	51	79	17	111	34.1	Tb927.10.14820	Tb927.10.14820	Mitochondrial ADP/ATP carrier protein 5c
82	-143.2	6.96	56	91	14	64	22.4	Tb09.160.4250	Tb927.9.5770	tryparedoxin peroxidase
182	-70.3	6.94	40	62	7	92	12.6	Tb927.10.10460	Tb927.10.10460	histone H2B, putative
27	-353.9	6.93	45	55	35	107	94.3	Tb927.10.4560	Tb927.10.4560	elongation factor 2
30	-313.8	6.92	35	72	29	99	87.4	Tb927.3.3150	Tb927.3.3150	hypothetical protein, conserved
34	-288.6	6.92	29	34	29	104	118.8	Tb11.01.1540	Tb927.11.9780	Nucleoporin NUP119
261	-49.4	6.92	37	70	5	25	11.1	Tb927.5.4170	Tb927.5.4170	histone H4, putative
56	-192.8	6.91	32	97	19	72	74.8	Tb927.8.8050	Tb927.8.8050	Nucleoporin NUP75
72	-160.5	6.9	48	74	16	69	41.6	Tb927.10.14180	Tb927.10.14180	protein transport protein SEC13
115	-109.8	6.89	33	84	13	55	33.3	Tb927.3.1840	Tb927.3.1840	3-oxo-5-alpha-steroid 4-dehydrogenase, putative
94	-128.7	6.88	64	90	13	54	24.4	Tb927.3.1120	Tb927.3.1120	GTP-binding nuclear protein rtb2, putative
35	-278.8	6.86	34	55	27	102	99.5	Tb11.02.0200	Tb927.11.2600	hypothetical protein, conserved
511	-18.4	6.86	12	18	2	9	14.7	Tb927.1.2430	Tb927.1.2430	histone H3, putative
59	-184.8	6.83	68	100+	17	71	29.2	Tb927.2.2510	Tb927.2.2510	Mitochondrial outer membrane protein porin 1
61	-183.3	6.8	57	72	18	84	38.3	Tb09.160.2360	Tb927.9.3760	Nucleoporin GLE2
129	-97.1	6.8	46	65	8	102	23.7	Tb11.01.1090	Tb927.11.9320	hypothetical protein, conserved
44	-241.3	6.78	34	43	21	99	71.4	Tb927.6.3740	Tb927.6.3740	heat shock 70 kDa protein, mitochondrial precursor, putative
360	-33.2	6.76	27	67	5	21	14.2	Tb927.7.2820	Tb927.7.2820	histone H2A, putative
66	-173.3	6.75	58	78	20	47	30.6	Tb11.02.1085	Tb927.11.3590	40S ribosomal protein S4, putative
88	-136.4	6.74	31	75	13	84	54.1	Tb11.01.4650	Tb927.11.13080	hypothetical protein, conserved
112	-113	6.72	39	59	12	52	29.4	Tb927.10.3940	Tb927.10.3940	40S ribosomal protein S3A, putative
36	-276.5	6.71	46	59	29	84	71.4	Tb11.02.5450	Tb927.11.7460	luminal binding protein 1 (BiP), putative
86	-140.1	6.71	45	58	14	67	39	Tb927.6.4280	Tb927.6.4280	glyceraldehyde 3-phosphate dehydrogenase, glycosomal
150	-84.5	6.7	29	42	9	57	33.1	Tb927.10.12840	Tb927.10.12840	mitochondrial carrier protein
155	-80.7	6.7	27	39	10	31	30.4	Tb09.160.4450	Tb927.9.6070	40S ribosomal protein S3, putative
38	-261.8	6.69	34	42	27	68	100.4	Tb11.02.4150	Tb927.11.6280	pyruvate phosphate dikinase
79	-150.6	6.68	27	54	15	86	63.6	Tb11.01.0480	Tb927.11.8060	SNARE associated Golgi protein, putative
55	-194.5	6.66	52	79	18	71	45.4	Tb927.10.8940	Tb927.10.8940	flagellum targeting protein kharon1, putative
43	-247.8	6.64	30	47	25	70	81.5	Tb11.02.3260	Tb927.11.5560	hypothetical protein, conserved
64	-179.9	6.64	45	53	18	45	46.6	Tb927.10.2890	Tb927.10.2890	enolase
54	-197	6.63	38	50	23	47	59.5	Tb11.02.0750	Tb927.11.3240	T-complex protein 1, zeta subunit, putative
173	-73.3	6.62	1.5	2	1	1	73.6	Tb11.01.3080	Tb927.11.11290	heat shock protein 70, putative
49	-221	6.61	37	62	22	57	65.8	K2C1_HUMAN	#N/A	Keratin, type II cytoskeletal 1; 67 kDa cytokeratin; Cytokeratin-1; CK-1; Hair alpha protein; Keratin-1; K1; Type-II ker ...
233	-55.7	6.61	16	28	6	21	31.5	Tb927.10.3640	Tb927.10.3640	nuclear transmembrane protein, putative
80	-147.5	6.6	45	59	14	52	37.8	Tb927.8.3530	Tb927.8.3530	glycerol-3-phosphate dehydrogenase [NAD+], glycosomal
87	-139.6	6.6	50	61	14	37	34.3	Tb09.211.1750	Tb927.9.10310	mitochondrial carrier protein 11
132	-94	6.59	54	78	10	42	21.8	Tb927.10.1100	Tb927.10.1100	60S ribosomal protein L9, putative
60	-184.1	6.58	27	35	19	44	88	Tb927.4.590	Tb927.4.590	PQQ-like domain/Protein of unknown function (DUF1620), putative
71	-160.8	6.58	40	53	16	39	41	Tb927.10.5620	Tb927.10.5620	fructose-bisphosphate aldolase, glycosomal
92	-131.3	6.58	27	40	15	33	63.5	Tb927.7.7420	Tb927.7.7420	ATP synthase F1, alpha subunit
58	-185.6	6.57	29	46	20	51	80.7	Tb927.10.10890	Tb927.10.10890	heat shock protein, putative
62	-183.3	6.57	33	40	16	43	59.5	Tb927.10.6400	Tb927.10.6400	chaperonin HSP60, mitochondrial precursor
108	-118.3	6.57	20	27	11	29	70.2	Tb927.7.710	Tb927.7.710	heat shock 70 kDa protein, putative
144	-87.3	6.57	25	41	9	43	42.4	Tb927.6.1920	Tb927.6.1920	hypothetical protein, conserved
194	-67.1	6.57	1.4	1	6	23	483.5	Tb10.v4.0053	Tb10.v4.0053	hypothetical protein
478	-20.2	6.57	21	30	3	9	12.3	Tb927.10.8160	Tb927.10.8160	hypothetical protein, conserved
130	-95.4	6.55	39	49	11	36	28.6	Tb927.10.14600	Tb927.10.14600	40S ribosomal protein S2, putative
124	-101.1	6.54	34	52	10	39	34.2	Tb927.3.5370	Tb927.3.5370	hypothetical protein, conserved
214	-59.4	6.54	29	41	7	26	28.3	Tb11.01.7960	Tb927.11.16280	60S ribosomal protein L8, putative
408	-25.6	6.53	9	17	1	2	11.2	Tb927.2.2670	Tb927.2.2670	histone H4 variant
96	-126.9	6.52	29	44	12	33	54.4	Tb927.4.1790	Tb927.4.1790	ribosomal protein L3, putative
141	-89.7	6.52	19	27	11	24	54.3	Tb11.02.4080	Tb927.11.6210	Lanosterol 14-alpha demethylase
259	-49.7	6.51	36	62	6	26	17	Tb927.7.1040	Tb927.7.1040	40S ribosomal protein S16, putative
32	-302.4	6.5	14	20	32	63	260.7	Tb927.10.15680	Tb927.10.15680	hypothetical protein, conserved
48	-230.1	6.5	17	27	24	47	191.9	Tb927.10.15360	Tb927.10.15360	hypothetical protein, conserved
67	-171.6	6.5	31	44	19	59	68.7	Tb05.5K5.70	Tb05.5K5.70	nucleolar RNA helicase II, putative
122	-104.8	6.5	21	30	13	35	60.1	Tb927.10.7680	Tb927.10.7680	GTPase activating protein, putative
81	-145.5	6.49	24	42	15	51	84.8	Tb927.1.3450	Tb927.1.3450	hypothetical protein, conserved
169	-75.6	6.49	24	41	8	38	33.8	Tb927.7.4180	Tb927.7.4180	Fatty acid elongase
193	-67.2	6.49	30	44	8	41	24	Tb11.01.3370	Tb927.11.11520	glycosomal membrane protein
683	-9.2	6.49	0.9	1	1	1	163.1	Tb11.01.7390	Tb927.11.15750	AMP deaminase, putative
114	-112.4	6.48	14	22	12	31	103	Tb927.7.5230	Tb927.7.5230	lanosterol synthase
253	-51	6.48	37	67	7	17	15.6	Tb11.01.7535	Tb927.11.15880	60S ribosomal protein L27, putative
70	-163.6	6.46	32	50	17	38	62.1	Tb09.211.2150	Tb927.9.10770	polyadenylate-binding protein 2
97	-125.8	6.46	42	56	11	53	36.1	Tb927.10.12240	Tb927.10.12240	3-ketoacyl-CoA reductase, putative
172	-74.6	6.46	13	25	9	22	92.2	Tb927.5.900	Tb927.5.900	oligosaccharyl transferase subunit, putative
269	-46.2	6.46	18	37	7	16	28.4	Tb927.10.190	Tb927.10.190	40S ribosomal protein S6, putative
93	-130	6.45	16	37	13	45	85.9	Tb927.8.7980	Tb927.8.7980	Pyrophosphate-energized vacuolar membrane proton pump 2, putative
128	-97.5	6.45	66	89	10	33	15	Tb09.211.2630	Tb927.9.11380	60S ribosomal protein L23, putative
65	-178.9	6.44	23	39	18	46	100.2	Tb927.10.12500	Tb927.10.12500	P-type H+-ATPase, putative
120	-106.6	6.44	22	32	12	25	62	Tb927.10.3210	Tb927.10.3210	delta-1-pyrroline-5-carboxylate dehydrogenase, putative
47	-234.4	6.43	37	50	23	59	85.8	Tb927.10.5770	Tb927.10.5770	Valosin-containing protein
63	-182	6.43	14	21	20	47	181.4	Tb927.10.8910	Tb927.10.8910	Nucleoporin NUP181
76	-153.1	6.43	35	69	17	37	59.5	K1C10_HUMAN	#N/A	Keratin, type I cytoskeletal 10; Cytokeratin-10; CK-10; Keratin-10; K10;
125	-100.6	6.43	43	60	10	50	26	Tb09.211.2740	Tb927.9.11600	glycosomal membrane protein
143	-87.9	6.43	28	44	7	58	30.9	Tb927.8.2460	Tb927.8.2460	hypothetical protein, conserved
237	-54.5	6.43	38	59	6	36	18	Tb11.0880	Tb11.0880	chrXI additional, unordered contigs
111	-113.3	6.41	25	38	12	25	57	Tb11.02.1480	Tb927.11.3980	metallo-peptidase, Clan ME, Family M16
188	-68.7	6.41	2.1	3	1	3	89.3	Tb927.5.890	Tb927.5.890	oligosaccharyl transferase subunit, putative
272	-46	6.4	34	43	7	15	17.7	Tb11.02.0870	Tb927.11.3380	Ran-binding protein 1, putative
308	-40.6	6.4	29	55	5	17	16.9	Tb11.02.4050	Tb927.11.6180	60S ribosomal protein L28, putative
73	-155.6	6.39	32	48	15	50	55.7	Tb927.3.1380	Tb927.3.1380	ATP synthase subunit beta, mitochondrial
89	-135.1	6.39	19	24	16	35	97.8	H25N7.12	H25N7.12	retrotransposon hot spot protein, RHS4
300	-41.2	6.39	24	58	6	14	20.1	Tb927.10.560	Tb927.10.560	40S ribosomal proteins S11, putative
101	-123.4	6.38	33	45	14	41	54.1	Tb927.5.1060	Tb927.5.1060	mitochondrial processing peptidase, beta subunit, putative
103	-122.6	6.38	1.6	2	2	2	98	Tb927.1.120	Tb927.1.120	retrotransposon hot spot protein 4 (RHS4), putative
232	-55.9	6.38	15	21	6	22	41.2	Tb927.10.2320	Tb927.10.2320	Nucleoporin NUP41
372	-30.3	6.38	36	47	3	62	10.4	Tb11.0845	Tb11.0845	dynein light chain LC8, putative
100	-123.5	6.36	37	56	13	46	41.8	Tb927.3.5050	Tb927.3.5050	60S ribosomal protein L4
134	-93.1	6.36	1	2	1	1	97.8	Tb927.2.340	Tb927.2.340	retrotransposon hot spot protein 4 (RHS4), putative
275	-45.5	6.36	32	74	4	47	16.8	Tb927.4.2530	Tb927.4.2530	hypothetical protein, conserved
84	-142.4	6.35	24	34	16	34	71.3	Tb927.10.14550	Tb927.10.14550	ATP-dependent RNA helicase HEL67
117	-109.5	6.35	4.3	5	4	9	98.3	Tb927.2.470	Tb927.2.470	retrotransposon hot spot protein 4 (RHS4), putative
135	-92.8	6.34	17	49	10	33	62.4	Tb927.4.5200	Tb927.4.5200	Nucleoporin NUP62
311	-40.1	6.34	53	87	4	19	9.6	Tb11.01.1475	Tb927.11.9720	40S ribosomal protein S27, putative
345	-34.8	6.34	35	91	4	16	15.5	Tb11.0290	Tb11.0290	chrXI additional, unordered contigs
95	-128.1	6.33	1.4	2	1	3	100.6	Tb927.10.12510	Tb927.10.12510	P-type H+-ATPase, putative
140	-89.7	6.33	16	22	11	26	85.9	Tb09.160.1160	Tb927.9.2470	nucleolar protein
440	-22.9	6.33	24	67	3	6	16.4	Tb927.8.6180	Tb927.8.6180	60S ribosomal protein L26, putative
85	-140.2	6.32	22	35	13	29	62.1	K1C9_HUMAN	#N/A	Keratin, type I cytoskeletal 9; Cytokeratin-9; CK-9; Keratin-9; K9;
187	-68.7	6.32	28	46	9	18	30.9	Tb927.8.1330	Tb927.8.1330	60S ribosomal protein L7a, putative
53	-199.7	6.31	15	19	21	47	162	Tb11.02.5190	Tb927.11.7290	pantothenate kinase subunit, putative
83	-142.8	6.31	30	36	17	27	69.2	ALBU_BOVIN	#N/A	Serum albumin; BSA; Bos d 6; Flags: Precursor;
105	-121.9	6.31	28	51	14	36	63.8	Tb927.7.210	Tb927.7.210	Proline dehydrogenase, mitochondrial
126	-100.2	6.31	15	18	11	22	75.4	Tb927.8.6250	Tb927.8.6250	Nucleoporin NUP76
113	-112.4	6.3	8.4	12	14	27	174.6	Tb927.8.2160	Tb927.8.2160	p-glycoprotein
119	-108	6.3	17	27	13	29	94.6	Tb927.4.3950	Tb927.4.3950	cytoskeleton-associated protein CAP5.5, putative
168	-76.8	6.3	32	54	9	32	24.7	Tb09.211.0110	Tb927.9.8070	QM-like protein
77	-151.8	6.29	20	27	17	28	104.8	Tb927.4.2080	Tb927.4.2080	Coiled-coil and C2 domain-containing protein
78	-151.7	6.28	26	35	13	24	65.8	K22E_HUMAN	#N/A	Keratin, type II cytoskeletal 2 epidermal; Cytokeratin-2e; CK-2e; Epithelial keratin-2e; Keratin-2 epidermis; Keratin-2e ...
471	-20.6	6.28	15	27	3	7	16.3	Tb09.v1.0640	Tb927.9.11470	60S ribosomal protein L29
52	-203.6	6.27	5.3	7	24	41	531.1	Tb927.3.930	Tb927.3.930	dynein heavy chain, putative
147	-85.3	6.27	31	40	11	23	36.4	Tb927.10.15760	Tb927.10.15760	hypothetical protein, conserved
159	-78.8	6.27	19	24	9	22	45.3	Tb09.160.3270	Tb927.9.4680	Eukaryotic initiation factor 4A-1
98	-124.8	6.26	24	37	15	27	69.9	Tb11.02.5420	Tb11.02.5420	NADPH-cytochrome p450 reductase, putative
123	-103.3	6.26	3.9	5	1	1	97.9	Tb927.2.450	Tb927.2.450	retrotransposon hot spot protein 4 (RHS4), putative
157	-79.3	6.26	19	32	11	19	49.4	Tb927.8.6000	Tb927.8.6000	fatty acid desaturase, putative
136	-92.4	6.25	35	45	10	29	42	Tb927.4.1300	Tb927.4.1300	amidinotransferase, putative
142	-89.3	6.25	33	39	10	29	33.2	Tb927.10.2560	Tb927.10.2560	mitochondrial malate dehydrogenase
184	-70	6.25	28	50	9	18	31.2	Tb927.3.5430	Tb927.3.5430	hypothetical protein, conserved
256	-50.6	6.25	17	35	6	35	43.6	Tb927.10.2910	Tb927.10.2910	splicing factor PTSR1 interacting protein
320	-38.8	6.25	30	46	6	19	17.3	Tb927.2.5910	Tb927.2.5910	40S ribosomal protein S13, putative
118	-108.5	6.24	20	26	13	26	69	Tb927.8.6660	Tb927.8.6660	paraflagellar rod component, putative
175	-73	6.24	32	76	6	27	24.9	Tb927.8.6150	Tb927.8.6150	40S ribosomal protein S8, putative
198	-64.9	6.24	24	36	8	14	46.2	Tb927.8.2540	Tb927.8.2540	3-ketoacyl-CoA thiolase
318	-39.4	6.24	6.3	15	1	1	20	Tb927.1.3180	Tb927.1.3180	40S ribosomal protein S11, putative
604	-12.2	6.24	0.8	1	1	2	66.3	Tb927.7.5960	Tb927.7.5960	protein associated with differentiation 4, putative
107	-118.9	6.23	21	26	13	28	69	Tb11.01.3290	Tb927.11.11460	Mitochondrial import receptor subunit ATOM69
109	-117.2	6.23	50	53	12	26	34.7	Tb11.01.3170	Tb927.11.11360	receptor for activated C kinase 1
163	-77.5	6.23	21	32	9	17	41.1	Tb11.01.3550	Tb927.11.11680	2-oxoglutarate dehydrogenase E2 component, putative
525	-17.3	6.23	3.9	6	1	2	35.6	Tb927.10.6880	Tb927.10.6880	glyceraldehyde 3-phosphate dehydrogenase, cytosolic
551	-15.3	6.23	15	29	2	9	16.2	Tb11.01.3675	Tb927.11.11820	40S ribosomal protein S17, putative
102	-122.8	6.22	16	22	14	23	112	Tb09.160.4310	Tb927.9.5900	glutamate dehydrogenase
154	-80.8	6.22	41	58	10	26	21.2	Tb927.10.11390	Tb927.10.11390	60S ribosomal protein L6, putative
185	-69	6.21	21	30	9	17	48.4	Tb11.01.1350	Tb927.11.9590	S-adenosylhomocysteine hydrolase, putative
242	-53.2	6.21	21	38	5	18	35	Tb927.6.1520	Tb927.6.1520	Aquaglyceroporin 1
358	-33.5	6.21	20	55	4	8	19.3	Tb11.01.1480	Tb927.11.9730	60S ribosomal protein L34, putative
50	-218	6.2	5.6	8	23	35	530.8	Tb11.02.0760	Tb927.11.3250	dynein heavy chain, putative
137	-91.7	6.2	6.8	9	12	23	204	Tb927.5.3800	Tb927.5.3800	glutamine hydrolysing (not ammonia-dependent) carbomoyl phosphate synthase, putative
138	-90.3	6.2	22	28	11	24	54.6	Tb927.8.6110	Tb927.8.6110	3-hydroxy-3-methylglutaryl-CoA synthase, putative
174	-73.1	6.2	33	44	9	25	23.8	Tb09.160.2550	Tb927.9.3990	ribosomal protein S7, putative
204	-62.1	6.2	34	60	8	22	18.8	Tb927.4.1860	Tb927.4.1860	ribosomal protein S19, putative
514	-17.9	6.2	7.7	32	2	23	30.5	Tb927.7.4170	Tb927.7.4170	Fatty acid elongase
110	-114.8	6.19	23	34	12	24	68.3	Tb11.01.5100	Tb927.11.13500	par1
139	-90.2	6.19	38	43	11	25	41.9	Tb09.211.0620	Tb927.9.8850	actin A
161	-78.3	6.19	17	25	11	18	58.6	Tb11.22.0007	Tb927.11.2340	hypothetical protein, conserved
629	-10.9	6.19	5.5	8	2	5	40.7	Tb11.01.0620	Tb927.11.8880	tRNA threonylcarbamoyl adenosine modification protein, Sua5/YciO/YrdC/YwlC family, putative
165	-77.3	6.18	26	45	8	27	36.3	Tb927.7.3940	Tb927.7.3940	mitochondrial carrier protein
197	-65.3	6.18	14	21	9	17	63.4	Tb927.10.6250	Tb927.10.6250	hypothetical protein, conserved
69	-165	6.17	20	27	17	33	118.6	Tb927.10.9570	Tb927.10.9570	paraflagellar rod component, putative
90	-132.9	6.17	24	31	13	25	64.8	Tb927.7.900	Tb927.7.900	hypothetical protein, conserved
149	-84.6	6.17	22	37	10	20	56.1	Tb11.22.0004	Tb927.11.2370	mRNA export factor MEX67
353	-34	6.17	18	45	3	27	16.9	Tb09.211.1360	Tb927.9.9810	hypothetical protein, conserved
653	-10.1	6.17	5.1	8	2	4	24.1	Tb927.4.3960	Tb927.4.3960	hypothetical protein, conserved
223	-58.2	6.16	39	55	7	20	17.5	Tb927.10.5330	Tb927.10.5330	40S ribosomal protein S18, putative
995	-1.6	6.16	1.4	2	1	2	66.9	Tb11.01.6190	Tb927.11.14580	Bifunctional Monophosphate RNA Kinase/RNA guanylyltransferase
99	-123.6	6.15	12	20	14	28	138.1	Tb927.7.3550	Tb927.7.3550	cytoskeleton associated protein, putative
116	-109.8	6.15	27	36	13	24	56.3	Tb09.211.3540	Tb927.9.12550	glycerol kinase, glycosomal
127	-99.2	6.15	26	45	10	30	52.8	Tb927.3.3540	Tb927.3.3540	Nucleoporin NUP53b
218	-58.7	6.15	20	26	7	11	31.4	Tb927.8.4810	Tb927.8.4810	prohibitin 1
164	-77.3	6.14	3.3	4	2	3	70.9	Tb11.01.0170	Tb927.11.8380	NADPH--cytochrome P450 reductase, putative
395	-26.7	6.14	7.8	13	3	4	49.8	Tb927.5.2280	Tb927.5.2280	acetyltransferase, putative
121	-106.5	6.13	15	20	13	24	105.3	Tb11.01.5120	Tb927.11.13520	hypothetical protein, conserved
251	-51.5	6.13	34	86	6	22	22.7	Tb927.6.4500	Tb927.6.4500	conserved repeat domain containing protein, putative
258	-49.8	6.13	11	16	7	10	86.9	Tb927.10.1500	Tb927.10.1500	methionyl-tRNA synthetase, putative
924	-2	6.13	3.3	5	1	4	58.1	Tb927.8.7570	Tb927.8.7570	tRNA-dihydrouridine synthase 1, putative
91	-132.4	6.12	17	23	15	24	112.9	Tb11.01.1740	Tb927.11.9980	2-oxoglutarate dehydrogenase E1 component, putative
145	-86	6.12	35	46	10	20	36.9	Tb927.6.2790	Tb927.6.2790	L-threonine 3-dehydrogenase
152	-81.8	6.12	8.8	11	11	19	123.6	Tb927.5.930	Tb927.5.930	NADH-dependent fumarate reductase
192	-67.4	6.12	39	57	8	22	24.6	Tb09.244.2760	Tb927.9.15090	cytosolic coat protein, putative
304	-41	6.12	22	36	4	31	19.1	Tb11.02.2430	Tb927.11.4820	60S ribosomal protein L17, putative
151	-82.3	6.11	8.8	12	9	26	149.1	Tb11.01.2880	Tb927.11.11080	Nucleoporin NUP149
212	-59.9	6.11	22	27	8	11	32.4	Tb11.02.1290	Tb927.11.3790	hypothetical protein, conserved
217	-58.7	6.11	23	32	7	19	27.7	Tb927.7.1730	Tb927.7.1730	60S ribosomal protein L7, putative
512	-18.3	6.11	21	45	3	11	9.6	Tb927.10.3280	Tb927.10.3280	60S ribosomal proteins L38, putative
148	-84.9	6.1	17	23	10	16	71.3	Tb05.5K5.30	Tb05.5K5.30	serine/threonine protein phosphatase, putative
208	-61.6	6.1	13	30	7	16	70	Tb927.10.9080	Tb927.10.9080	pteridine transporter, putative
290	-42.3	6.1	13	26	6	12	48.9	Tb09.211.0680	Tb927.9.8950	metallo- peptidase, Clan M- Family M48
292	-42.1	6.1	7.8	22	5	11	56.9	Tb927.10.8490	Tb927.10.8490	glucose transporter, putative
330	-37.2	6.1	22	49	5	12	21.5	Tb11.01.3020	Tb927.11.11230	60S ribosomal protein L14, putative
156	-79.6	6.09	39	47	8	15	28.2	Tb927.10.6640	Tb927.10.6640	transmembrane emp24 domain-containing protein
201	-64.2	6.09	21	33	8	14	44.9	Tb927.10.7410	Tb927.10.7410	succinyl-CoA ligase [GDP-forming] beta-chain, putative
206	-61.7	6.08	36	51	6	18	24.6	Tb11.01.1470	Tb927.11.9710	60S ribosomal protein L10a, putative
282	-43.9	6.08	8.9	31	5	16	52.8	Tb11.01.7200	Tb927.11.15560	Nucleoporin NUP53a
344	-34.8	6.08	25	36	6	12	22	Tb927.8.1110	Tb927.8.1110	40S ribosomal protein S9, putative
497	-19.3	6.08	17	23	3	9	16	Tb927.10.15350	Tb927.10.15350	histone H3 variant V
166	-77.1	6.07	22	35	10	23	38.9	Tb09.211.1220	Tb927.9.9630	TPR repeat/Tetratricopeptide repeat, putative
186	-68.9	6.07	26	45	8	20	34.6	Tb11.46.0002	Tb927.11.2050	60S acidic ribosomal protein P0, putative
297	-41.6	6.07	14	30	5	13	46	Tb927.10.11220	Tb927.10.11220	procyclic form surface phosphoprotein
189	-68.3	6.06	15	23	10	16	84.1	Tb927.7.190	Tb927.7.190	thimet oligopeptidase, putative
234	-55.4	6.06	62	78	6	13	11.5	Tb927.10.4110	Tb927.10.4110	60S ribosomal protein L30
246	-52.1	6.06	21	23	7	14	32.2	Tb10.v4.0045	Tb10.v4.0045	prohibitin, putative
265	-47.9	6.06	22	33	6	13	30.3	Tb11.01.5590	Tb927.11.14020	nuclear RNA binding domain 2
872	-2.4	6.06	2.4	4	1	3	19.5	Tb927.10.11900	Tb927.10.11900	MICOS complex subunit MIC20
221	-58.5	6.05	33	55	8	17	21.4	Tb11.02.4170	Tb927.11.6300	40S ribosomal protein S5, putative
865	-2.5	6.05	1.3	2	1	7	53.7	Tb09.160.3110	Tb927.9.4520	Mitochondrial-processing peptidase subunit beta
876	-2.4	6.05	0.4	1	1	10	104	Tb927.10.11680	Tb927.10.11680	Voltage-gated Chloride channel Like 2
104	-122	6.04	22	25	14	21	67.1	Tb11.01.5760	Tb927.11.14170	hypothetical protein, conserved
171	-75.2	6.04	13	20	7	18	67.6	Tb927.8.1870	Tb927.8.1870	Golgi/lysosome glycoprotein 1
180	-70.9	6.04	16	24	10	17	67.7	Tb11.02.5550	Tb927.11.7560	Component of motile flagella 15
394	-26.8	6.04	16	24	4	9	23.3	Tb927.4.4350	Tb927.4.4350	emp24/gp25L/p24 family/GOLD, putative
213	-59.6	6.03	23	33	7	15	36.8	Tb09.211.4720	Tb927.9.14180	chaperone protein DnaJ, putative
738	-6.8	6.03	8.7	11	1	2	13	Tb927.6.4140	Tb927.6.4140	paraflagellar rod component, putative
131	-94.3	6.02	11	16	10	18	117.8	Tb11.01.7010	Tb927.11.15370	Importin subunit beta-4, putative
205	-61.7	6.02	22	35	7	15	43.7	Tb927.8.6060	Tb927.8.6060	2-amino-3-ketobutyrate coenzyme A ligase
222	-58.5	6.02	14	19	6	13	52.2	Tb927.5.2080	Tb927.5.2080	GMP reductase
231	-56.3	6.02	23	39	6	17	36.4	Tb927.7.6260	Tb927.7.6260	TPR repeat, putative
387	-28.5	6.02	15	32	3	15	22.4	Tb09.160.5580	Tb927.9.7590	60S ribosomal protein L11, putative
409	-25.5	6.02	9.6	34	3	7	29.4	Tb927.7.5000	Tb927.7.5000	60S ribosomal protein L19, putative
207	-61.6	6	17	26	8	16	56.7	Tb09.211.1550	Tb927.9.10010	chaperone protein DnaJ, putative
257	-50	6	21	26	7	12	34.3	Tb927.10.180	Tb927.10.180	ATP synthase F1 subunit gamma protein, putative
274	-45.6	6	28	57	5	11	20.9	Tb11.01.5720	Tb927.11.14130	ribosomal protein L18, putative
133	-93.2	5.99	14	17	10	20	88.1	Tb927.8.1550	Tb927.8.1550	paraflagellar rod component, putative
162	-78.2	5.99	26	38	9	25	44.7	Tb09.160.4560	Tb927.9.6210	arginine kinase
363	-32.4	5.99	23	42	5	11	23.9	Tb11.01.4810	Tb927.11.13230	VAMP-associated protein, putative
178	-71.5	5.98	30	48	6	14	28.8	Tb927.8.1570	Tb927.8.1570	Uncharacterised protein family (UPF0172), putative
196	-65.6	5.98	4.6	7	8	21	197.6	Tb927.10.15750	Tb927.10.15750	Tripartite attachment complex protein 197
216	-59.2	5.98	1.3	2	1	4	94.9	Tb927.5.940	Tb927.5.940	NADH-dependent fumarate reductase, putative
241	-53.4	5.98	16	25	8	13	61.5	Tb11.02.3120	Tb927.11.5440	NADP-dependent malic enzyme, cytosolic
436	-23.1	5.98	17	21	3	14	14.6	Tb11.02.4000	Tb927.11.6140	40S ribosomal protein S15A, putative
106	-121.9	5.97	20	27	14	26	98.3	Tb927.10.14000	Tb927.10.14000	aconitase
190	-67.9	5.97	6.9	10	8	16	140.3	Tb927.8.650	Tb927.8.650	cation-transporting ATPase, putative
346	-34.7	5.97	17	31	4	14	25.4	Tb927.3.3310	Tb927.3.3310	60S ribosomal protein L13, putative
919	-2	5.97	1.1	2	1	3	69	Tb927.10.2030	Tb927.10.2030	Pentatricopeptide repeat protein (PPR), putative
183	-70.1	5.96	8.9	11	8	16	94.9	Tb927.2.100	Tb927.2.100	retrotransposon hot spot protein 1 (RHS1), putative
226	-57.5	5.96	7.7	12	7	15	103.6	Tb09.160.3590	Tb927.9.5040	cAMP-specific phosphodiesterase
215	-59.4	5.95	12	16	7	14	71.3	Tb927.8.3060	Tb927.8.3060	metallo-peptidase, Clan MF, Family M17
342	-34.9	5.95	29	64	5	8	17	Tb927.4.2180	Tb927.4.2180	60S ribosomal protein L35a, putative
535	-16.6	5.95	1.4	2	1	4	65.3	Tb927.7.5950	Tb927.7.5950	protein associated with differentiation 3, putative
191	-67.8	5.94	9.9	15	8	15	110.1	Tb11.01.8770	Tb927.11.17000	AIR9-like protein
248	-51.7	5.94	15	28	6	13	47	Tb927.2.3080	Tb927.2.3080	cytochrome b5-dependent oleate desaturase
280	-44.4	5.94	2.8	4	2	7	76.6	Tb927.2.1170	Tb927.2.1170	retrotransposon hot spot protein 5 (RHS5), putative
303	-41	5.94	30	48	4	28	17.5	Tb927.7.2340	Tb927.7.2340	40S ribosomal protein S15, putative
309	-40.3	5.94	18	23	4	21	25.4	Tb927.10.10610	Tb927.10.10610	protein tyrosine phosphatase, putative
354	-33.9	5.94	11	14	5	9	39.9	Tb927.10.240	Tb927.10.240	peroxin 14, putative
158	-79.2	5.93	23	29	9	17	43.3	Tb927.5.2930	Tb927.5.2930	Mitochondrial ATP synthase subunit, putative
160	-78.6	5.93	16	36	9	14	75	Tb927.10.7700	Tb927.10.7700	ATP-binding cassette protein subfamily G
203	-62.2	5.93	19	25	7	11	54.1	Tb927.4.1020	Tb927.4.1020	serine-palmitoyl-CoA transferase, putative
219	-58.5	5.93	4.8	6	8	14	183.7	Tb927.1.4310	Tb927.1.4310	Flagellum attachment zone protein 2
287	-42.7	5.93	4	5	3	5	94.4	Tb927.1.180	Tb927.1.180	retrotransposon hot spot protein 1 (RHS1), putative
323	-38	5.93	20	25	4	8	27.6	Tb11.01.2560	Tb927.11.10790	40S ribosomal protein SA, putative
328	-37.5	5.93	16	34	5	9	29.5	Tb927.1.860	Tb927.1.860	transmembrane protein, putative
705	-8.7	5.93	0.9	1	1	1	75.2	Tb927.1.4280	Tb927.1.4280	hypothetical protein, conserved
177	-72	5.92	16	20	7	14	55.3	Tb11.02.4440	Tb927.11.6590	metallo-peptidase, Clan MF, Family M17
224	-58.1	5.92	20	25	7	14	37.9	Tb927.6.2360	Tb927.6.2360	adenosine kinase, putative
236	-54.8	5.92	9.2	13	7	12	76.2	Tb927.1.420	Tb927.1.420	retrotransposon hot spot protein 5 (RHS5), putative
243	-52.9	5.92	12	16	7	17	72.2	Tb09.160.4600	Tb927.9.6310	ABC transporter, putative
262	-48.8	5.92	15	21	7	11	43.5	Tb927.6.4840	Tb927.6.4840	S-adenosylmethionine synthetase
273	-46	5.92	1.3	2	1	2	76.6	Tb927.2.1080	Tb927.2.1080	retrotransposon hot spot protein 5 (RHS5), putative
368	-32	5.92	11	24	3	20	29.2	Tb927.7.2190	Tb927.7.2190	translocon-associated protein (TRAP), alpha subunit, putative
515	-17.8	5.92	15	21	2	6	15.9	Tb927.10.1080	Tb927.10.1080	40S ribosomal protein S23, putative
978	-1.7	5.92	2.3	3	1	3	55.7	Tb927.10.1840	Tb927.10.1840	hypothetical protein, conserved
277	-45	5.91	12	32	4	21	50.6	Tb09.160.5480	Tb927.9.7470	purine nucleoside transporter
322	-38.2	5.91	12	20	5	9	39.1	Tb927.4.3550	Tb927.4.3550	60S ribosomal protein L13a, putative
230	-56.5	5.9	27	50	5	11	24.6	Tb11.22.0001	Tb927.11.2410	Flabarin, putative
383	-29	5.9	13	26	3	13	34.4	Tb927.7.4160	Tb927.7.4160	Fatty acid elongase
146	-85.5	5.89	20	28	8	16	50.4	Tb11.01.8470	Tb927.11.16730	dihydrolipoyl dehydrogenase
209	-60.7	5.89	13	17	8	15	61.4	Tb09.211.2570	Tb927.9.11270	t- complex protein 1 (eta subunit), putative
356	-33.7	5.89	20	47	5	9	21.7	Tb09.211.3270	Tb927.9.12200	60S ribosomal subunit protein L31, putative
225	-57.8	5.88	23	32	8	14	49.7	Tb927.7.2670	Tb927.7.2670	zinc finger protein family member, putative
266	-47.2	5.88	1.1	1	5	15	502.4	Tb927.7.3330	Tb927.7.3330	Flagellar attachment zone protein 10
288	-42.6	5.88	21	32	5	10	25.6	Tb927.8.1990	Tb927.8.1990	peroxidoxin
307	-40.7	5.88	14	23	5	12	47.9	Tb927.10.7100	Tb927.10.7100	delta-4 fatty acid desaturase
586	-13.2	5.88	4.1	6	2	5	46.4	Tb11.01.0510	Tb927.11.8030	hypothetical protein, conserved
227	-57.5	5.87	14	18	7	12	53.5	Tb927.3.3270	Tb927.3.3270	ATP-dependent 6-phosphofructokinase, glycosomal
305	-41	5.87	15	21	6	13	46.3	Tb11.01.4660	Tb927.11.13090	elongation factor 1 gamma, putative
441	-22.8	5.87	17	21	4	7	23.7	Tb927.5.3220	Tb927.5.3220	signal peptidase type I, putative
220	-58.5	5.86	11	13	8	13	86.8	Tb11.47.0006	Tb927.11.1430	Component of motile flagella 2
229	-56.9	5.86	23	33	8	16	40.5	Tb927.1.4100	Tb927.1.4100	cytochrome oxidase subunit IV
279	-44.4	5.86	34	39	7	11	23.7	Tb11.03.0150	Tb927.11.970	hypothetical protein, conserved
411	-25.4	5.86	28	34	4	7	14.3	Tb927.10.11300	Tb927.10.11300	paraflagellar rod component, putative
199	-64.7	5.85	2.8	5	8	12	329.4	Tb927.10.1450	Tb927.10.1450	plectin, putative
302	-41.2	5.85	20	42	5	9	33.7	Tb927.10.15410	Tb927.10.15410	glycosomal malate dehydrogenase
181	-70.7	5.84	4.7	7	11	14	244.8	Tb927.3.2600	Tb927.3.2600	ATP-dependent DEAD/H RNA helicase, putative
278	-45	5.84	9.4	13	6	9	84.5	Tb927.5.440b	#N/A	#N/A
293	-41.9	5.84	9.1	14	5	22	67.1	Tb927.7.5940	Tb927.7.5940	Protein Associated with Differentiation
404	-25.8	5.84	10	18	4	7	34.6	Tb09.244.2740	Tb927.9.15110	60S ribosomal protein L5, putative
414	-25.1	5.84	15	20	2	3	13.5	Tb927.1.2230	Tb927.1.2230	small myristoylated protein 1-1
238	-54.4	5.83	14	17	7	12	66.9	Tb11.02.5280	Tb927.11.7380	glycerol-3-phosphate dehydrogenase (FAD-dependent), mitochondrial
299	-41.4	5.83	30	49	5	10	23.2	Tb927.5.3190	Tb927.5.3190	hypothetical protein, conserved
319	-39.3	5.83	13	18	4	13	36.8	Tb09.211.1290	Tb927.9.9710	Histidine phosphatase superfamily (branch 1), putative
351	-34.2	5.83	7.4	17	5	9	75.2	Tb927.6.1140	Tb927.6.1140	dolichyl-P-Man:GDP-Man5GlcNAc2-PP-dolichyl alpha-1,2-mannosyltransferase, putative
361	-33.2	5.83	11	15	5	12	58.5	Tb927.2.4210	Tb927.2.4210	Phosphoenolpyruvate carboxykinase [ATP], glycosomal
456	-21.6	5.83	17	36	3	6	18.2	Tb927.7.5170	Tb927.7.5170	60S ribosomal protein L25
691	-9.1	5.83	7.9	11	2	3	16.7	Tb927.10.5030	Tb927.10.5030	ubiquitin/ribosomal protein S27a, putative
228	-57	5.82	18	24	7	9	44.4	Tb927.6.4320	Tb927.6.4320	Protein of unknown function (DUF2817), putative
268	-46.2	5.82	11	19	5	10	55	Tb09.160.3820	Tb927.9.5320	nucleolar RNA binding protein, putative
170	-75.5	5.81	28	32	8	15	38.3	Tb09.211.1240	Tb927.9.9660	Mitochondrial import receptor subunit ATOM40
270	-46.2	5.81	12	21	6	12	55.9	Tb927.5.520	Tb927.5.520	stomatin-like protein, putative
276	-45.1	5.81	11	15	6	9	56.1	Tb927.1.2670	Tb927.1.2670	paralyzed flagella 16
388	-28.5	5.81	28	42	4	10	14	Tb927.1.2260	Tb927.1.2260	small myristoylated protein 1-2
210	-60.2	5.8	7	10	8	12	113.3	Tb11.47.0004	Tb927.11.1450	2-oxoglutarate dehydrogenase E1 component, putative
254	-51	5.8	12	29	5	9	49.2	Tb927.8.4890	Tb927.8.4890	pol-associated gene 1
271	-46.1	5.8	13	28	6	22	53.6	Tb11.02.4100	Tb927.11.6230	protein transport protein SEC61 subunit alpha, putative
350	-34.2	5.8	3.3	27	4	14	140.3	Tb11.01.2885	Tb927.11.11090	Nucleoporin NUP140
1249	-1.1	5.8	0.2	0	1	1	320.4	Tb11.01.6300	Tb927.11.14680	phosphatidylinositol 3-related kinase, putative
202	-62.3	5.79	1.5	2	7	16	511	Tb927.4.2070	Tb927.4.2070	antigenic protein, putative
211	-60	5.79	9.3	16	8	14	92.3	Tb09.160.0340	Tb927.9.1340	Myosin-like protein 2
301	-41.2	5.79	19	100+	4	11	34.3	Tb927.3.3260	Tb927.3.3260	hypothetical protein, conserved
327	-37.6	5.79	7.5	11	4	6	54.3	Tb927.10.9440	Tb927.10.9440	NADH dehydrogenase
1102	-1.3	5.79	1.9	2	1	1	44	Tb927.3.1710	Tb927.3.1710	mitochondrial ribosomal protein l24
167	-77	5.78	26	45	7	17	37.5	Tb927.3.1790	Tb927.3.1790	pyruvate dehydrogenase E1 beta subunit, putative
239	-53.9	5.78	9.5	14	7	12	90.8	Tb927.10.12710	Tb927.10.12710	heat shock protein 110, putative
316	-39.5	5.78	9.6	14	6	9	77.6	Tb927.10.8020	Tb927.10.8020	prolyl endopeptidase
357	-33.7	5.78	9.9	12	5	10	54.6	Tb11.01.8510	Tb927.11.16760	T-complex protein 1, alpha subunit, putative
735	-7.1	5.78	4.7	15	1	3	22.4	Tb927.7.4470	Tb927.7.4470	hypothetical protein, conserved
867	-2.5	5.77	1.6	2	1	4	28.8	Tb09.211.0170	Tb927.9.8190	hypothetical protein, conserved
153	-81.6	5.76	14	22	11	14	97.2	Tb927.3.4750	Tb927.3.4750	Aminopeptidase M1, putative
200	-64.4	5.76	15	22	9	16	84.1	Tb11.02.0250	Tb927.11.2650	heat shock protein 84, putative
295	-41.8	5.76	16	21	6	11	46.4	Tb927.10.3990	Tb927.10.3990	DHH1
334	-36.4	5.76	24	34	6	9	33.6	Tb09.211.4700	Tb927.9.14160	rieske iron-sulfur protein, mitochondrial precursor
336	-36	5.76	11	15	5	7	49.9	Tb09.211.3650	Tb927.9.12700	phospholipase A1, putative
385	-28.9	5.76	18	28	4	9	31.4	Tb927.3.2230	Tb927.3.2230	succinyl-CoA synthetase alpha subunit, putative
583	-13.5	5.76	13	33	2	14	15.1	Tb09.160.0700	Tb927.9.1810	60S ribosomal protein L35, putative
416	-24.7	5.75	31	65	3	8	15.7	Tb927.10.7330	Tb927.10.7330	40S ribosomal protein S24E, putative
448	-22.3	5.75	3.2	5	4	5	158.8	Tb11.47.0036	Tb927.11.1100	cysteine peptidase, Clan CA, family C2, putative
179	-71	5.74	23	34	8	12	44.2	Tb927.10.14740	Tb927.10.14740	hypothetical protein, conserved
429	-23.7	5.74	5	8	3	5	73.3	Tb927.3.4120	Tb927.3.4120	hypothetical protein, conserved
518	-17.5	5.74	14	19	2	6	16.2	LYSC_CHICK	#N/A	Lysozyme C; EC 3.2.1.17; 1,4-beta-N-acetylmuramidase C; Allergen Gal d IV; Gal d 4; Flags: Precursor;
777	-4.2	5.74	9.5	22	1	4	10.1	Tb11.02.0500	Tb927.11.3000	60S ribosomal protein L37, putative
235	-55.3	5.73	14	19	7	12	51.3	Tb927.10.2010	Tb927.10.2010	hexokinase
333	-36.6	5.73	36	42	5	9	20.1	Tb927.6.3650	Tb927.6.3650	ADP-ribosylation factor-like protein 3C, putative
240	-53.9	5.72	11	17	6	12	77.8	Tb09.160.2810	Tb927.9.4210	fatty acyl CoA synthetase 3
283	-43.8	5.72	1.8	2	6	9	509.8	Tb927.4.870	Tb927.4.870	dynein heavy chain, putative
298	-41.5	5.72	15	26	5	10	35.6	Tb09.160.2910	Tb927.9.4310	tricarboxylate carrier, putative
369	-31.1	5.72	10	15	4	9	50.8	Tb927.10.8730	Tb927.10.8730	ABC1 family, putative
373	-30.2	5.72	13	27	5	8	51.6	Tb11.01.5680	Tb927.11.14090	Double RNA binding domain protein 18
466	-21.1	5.72	30	69	3	6	12.6	Tb927.3.1370	Tb927.3.1370	40S ribosomal protein S25, putative
540	-16.3	5.72	1.3	2	3	7	146.5	Tb11.52.0008	Tb927.11.12880	Present in the outer mitochondrial membrane proteome 17
680	-9.3	5.72	0.8	1	1	1	92.6	Tb927.2.4160	Tb927.2.4160	hypothetical protein, conserved
968	-1.7	5.72	0.8	1	1	2	127	Tb927.10.4080	Tb927.10.4080	hypothetical protein, conserved
1100	-1.3	5.72	1.9	4	1	2	53.2	Tb10.v4.0046	Tb10.v4.0046	transporter, putative
392	-27.3	5.71	15	31	4	8	29.1	Tb09.v1.0390	Tb927.9.7800	hypothetical protein, conserved
430	-23.6	5.71	5.9	7	3	5	51.1	Tb11.02.2770	Tb927.11.5110	hypothetical protein, conserved
542	-16.3	5.71	12	18	2	6	20.7	Tb09.211.1150	Tb927.9.9550	conserved protein, unknown function
564	-14.8	5.71	9.2	21	1	4	15.2	Tb11.01.1920	Tb927.11.10160	60S ribosomal protein L22, putative
894	-2.2	5.71	1.2	2	1	2	67.6	Tb11.01.3380	Tb927.11.11530	histone acetyltransferase, putative
264	-48.2	5.7	11	19	5	12	68.7	Tb927.10.3430	Tb927.10.3430	hypothetical protein, conserved
669	-9.6	5.7	9.3	17	2	4	21.9	Tb11.02.1840	Tb927.11.4300	60S ribosomal protein L18, putative
244	-52.2	5.69	19	29	6	10	37	Tb927.10.510	Tb927.10.510	Present in the outer mitochondrial membrane proteome 19
263	-48.4	5.69	5.5	9	6	11	120.8	Tb927.10.13880	Tb927.10.13880	hypothetical protein, conserved
379	-29.4	5.69	5.4	7	5	7	98	Tb11.02.1070	Tb927.11.3570	metallo-peptidase, Clan MA(E) Family M1
406	-25.6	5.69	14	19	4	9	31.8	Tb927.7.2700	Tb927.7.2700	NADH-cytochrome b5 reductase, putative
407	-25.6	5.69	9.3	14	3	6	33.9	Tb927.2.2970	Tb927.2.2970	mitochondrial carrier protein
260	-49.6	5.68	6.8	9	5	7	82.7	Tb09.211.3510	Tb927.9.12510	ATP-dependent DEAD/H RNA helicase, putative
314	-39.6	5.68	7.3	11	4	9	75.8	Tb927.4.1920	Tb927.4.1920	GPI transamidase subunit 16, putative
374	-30	5.68	6.7	9	4	8	59.5	Tb927.6.3630	Tb927.6.3630	sphingosine 1-phosphate lyase, putative
393	-27	5.68	16	28	3	7	23.9	Tb09.160.2370	Tb927.9.3770	hypothetical protein, conserved
488	-19.6	5.68	10	18	3	7	34.1	Tb11.02.1230	Tb927.11.3750	NADH-cytochrome b5 reductase, putative
559	-14.9	5.68	11	18	2	6	25.9	Tb927.10.4880	Tb927.10.4880	hypothetical protein, conserved
983	-1.7	5.68	1.3	2	1	3	42	Tb927.3.5340	Tb927.3.5340	Hsc70-interacting protein (Hip), putative
306	-40.9	5.67	28	41	5	11	25.5	Tb11.01.6880	Tb927.11.15230	cytosolic coat protein, putative
343	-34.9	5.67	9.8	12	3	7	46.2	Tb11.02.5660	Tb927.11.7780	Mitochondrial import receptor subunit ATOM46
382	-29	5.67	16	18	3	8	22.2	Tb09.160.1820	Tb927.9.3170	cytochrome oxidase subunit V
250	-51.5	5.66	15	18	7	11	63.8	Tb11.02.0780	Tb927.11.3270	squalene monooxygenase, putative
255	-50.9	5.66	12	24	6	15	68.1	Tb927.8.1720	Tb927.8.1720	phosphatidylglycerolphosphate synthase, mitochondrial
505	-18.6	5.66	15	25	2	10	14.6	Tb927.10.5460	Tb927.10.5460	60S ribosomal protein L24, putative
902	-2.1	5.66	0.7	1	1	2	73.8	Tb927.4.3310	Tb927.4.3310	TPR repeat/SET domain containing protein, putative
267	-46.8	5.65	13	18	7	10	73.8	Tb927.7.4390	Tb927.7.4390	threonine synthase, putative
337	-35.8	5.65	17	19	5	11	41.5	Tb09.160.1070	Tb927.9.2320	methyltransferase domain containing protein, putative
249	-51.5	5.64	2.4	4	1	2	77.8	Tb09.160.2840	Tb927.9.4230	fatty acyl CoA synthetase 4
284	-43.6	5.64	14	18	6	11	63.5	Tb11.01.1650	Tb927.11.9890	signal recognition particle receptor alpha subunit, putative
291	-42.2	5.64	10	14	5	11	66.3	Tb927.10.2240	Tb927.10.2240	RNA binding protein
317	-39.4	5.64	7	9	5	8	88.8	Tb927.2.4130	Tb927.2.4130	enoyl-CoA hydratase/Enoyl-CoA isomerase/3-hydroxyacyl-CoA dehydrogenase, putative
370	-30.9	5.64	1.4	2	1	1	95.1	Tb927.2.1210	Tb927.2.1210	retrotransposon hot spot protein 4 (RHS4), putative
398	-26.4	5.64	8.7	10	3	6	42.5	Tb927.10.12700	Tb927.10.12700	pyruvate dehydrogenase E1 alpha subunit, putative
400	-26.2	5.64	15	21	4	7	37.1	Tb927.5.960	Tb927.5.960	atpase family aaa domain-containing protein 1
247	-51.9	5.63	14	19	8	11	78.9	Tb927.10.3260	Tb927.10.3260	Long-chain-fatty-acid--CoA ligase 5 (EC 6.2.1.3) (Long-chain acyl-CoA synthetase 5) (LACS 5), putative
435	-23.3	5.63	6.7	10	3	7	66.9	Tb11.02.2060	Tb927.11.4480	Flagellar radial spoke protein 4/6
577	-13.9	5.63	15	23	2	3	17.6	Tb927.8.6030	Tb927.8.6030	60S ribosomal protein L12, putative
285	-43.5	5.62	8	11	7	10	90.9	Tb927.5.1090	Tb927.5.1090	threonyl-tRNA synthetase, putative
296	-41.7	5.62	9.3	13	5	10	57.6	Tb11.02.0100	Tb927.11.2500	Metallocarboxypeptidase 1
329	-37.2	5.62	13	22	5	8	48.1	Tb927.10.7570	Tb927.10.7570	dihydrolipoamide acetyltransferase E2 subunit, putative
428	-23.8	5.62	5.7	7	3	5	64.5	Tb927.6.4210	Tb927.6.4210	aldehyde dehydrogenase, putative
467	-20.8	5.62	4.9	6	4	5	121.7	Tb11.02.1210	Tb927.11.3730	leucyl-tRNA synthetase, putative
486	-19.8	5.62	5.3	7	2	2	56.2	Tb927.10.110	Tb927.10.110	retrotransposon hot spot protein 2 (RHS2), pseudogene
929	-2	5.62	4.9	6	1	1	17.8	Tb09.160.5050	Tb927.9.6910	hypothetical protein, conserved
352	-34.2	5.61	21	26	5	7	29.9	Tb11.02.2960	Tb927.11.5290	mitochondrial carrier protein
359	-33.5	5.61	13	22	4	9	45.7	Tb11.01.1510	Tb927.11.9760	hypothetical protein, conserved
378	-29.6	5.61	20	24	4	9	36.8	Tb927.10.13860	Tb927.10.13860	GPI-anchor transamidase subunit 8 (GPI8)
457	-21.5	5.61	0.7	1	2	3	480	Tb11.01.3010	Tb927.11.11220	dynein heavy chain, putative
500	-19	5.61	21	38	3	6	14.7	Tb927.10.4240	Tb927.10.4240	hypothetical protein, conserved
286	-43	5.6	12	13	5	7	60.8	Tb927.8.3150	Tb927.8.3150	T-complex protein 1, gamma subunit, putative
340	-35.5	5.6	19	28	4	8	26.8	Tb11.02.3210	Tb927.11.5520	triosephosphate isomerase
595	-12.5	5.6	15	25	2	5	16.3	Tb11.01.8225	Tb927.11.16510	hypothetical protein, conserved
652	-10.2	5.6	12	25	2	6	12.4	Tb11.02.0740	Tb927.11.3230	60S ribosomal protein L44
869	-2.5	5.6	3.8	11	1	3	12.4	Tb09.211.4420	#N/A	#N/A
1242	-1.1	5.6	2	4	1	2	40.3	Tb927.10.8100	Tb927.10.8100	hypothetical protein, conserved
524	-17.3	5.59	19	22	3	6	21.2	Tb927.7.2980	Tb927.7.2980	Nitroreductase family, putative
558	-15	5.59	5.8	9	2	3	40	Tb11.02.2280	Tb927.11.4680	SURF1 family, putative
331	-37.1	5.58	6.1	11	5	8	90.2	Tb927.2.280	Tb927.2.280	retrotransposon hot spot protein 2 (RHS2), putative
622	-11.3	5.58	1.6	2	2	3	137.1	Tb927.4.3160	Tb927.4.3160	dihydroxyacetone phosphate acyltransferase, putative
339	-35.6	5.57	7.7	11	5	7	78.9	Tb11.01.0680	Tb927.11.8950	leucine rich repeat
347	-34.4	5.57	14	19	4	6	37	Tb927.10.10140	Tb927.10.10140	paraflagellar rod component, putative
480	-20.1	5.57	11	27	3	6	26.1	Tb927.7.5840	Tb927.7.5840	hypothetical protein, conserved
527	-17.1	5.57	9.1	16	3	5	27.1	Tb927.10.4760	Tb927.10.4760	Integral membrane protein DUF106, putative
549	-15.6	5.57	5.5	12	3	7	67.2	Tb11.02.1600	Tb927.11.4130	ubiquitin-like protein, putative
892	-2.2	5.57	1	2	1	2	177.3	Tb927.7.500	Tb927.7.500	hypothetical protein, conserved
321	-38.5	5.56	9.3	11	5	8	62.4	Tb927.8.1510	Tb927.8.1510	ATP-dependent RNA helicase DBP2B, putative
562	-14.9	5.56	3.8	11	2	6	56.5	Tb927.10.8450	Tb927.10.8450	glucose transporter 1E
391	-27.4	5.55	8.7	11	3	5	37.5	Tb927.8.810	Tb927.8.810	radial spoke protein RSP9, putative
401	-26	5.55	0.6	1	4	6	927.8	Tb09.160.1200	Tb927.9.2520	microtubule-associated protein
451	-22	5.55	5	7	3	4	66.3	Tb927.7.2410	Tb927.7.2410	Dynamin family, putative
547	-16	5.55	11	14	3	5	35.5	Tb927.2.5800	Tb927.2.5800	sedoheptulose-1,7-bisphosphatase
578	-13.9	5.55	5.6	14	2	3	39.9	Tb09.160.0840	Tb927.9.2050	membrane protein YIP1, putative
600	-12.3	5.55	6.3	8	2	4	35.3	Tb11.01.6780	Tb927.11.15130	DnaJ homolog, putative
673	-9.5	5.55	3.1	4	1	1	47.2	K1H1_HUMAN	#N/A	Keratin, type I cuticular Ha1; Hair keratin, type I Ha1; Keratin-31; K31;
1261	-1.1	5.55	3.1	4	1	1	37.5	Tb09.211.4990	Tb927.9.14600	iron/ascorbate oxidoreductase family protein, putative
324	-38	5.54	5.8	10	4	11	90.8	Tb09.160.3090	Tb927.9.4500	heat shock protein, putative
367	-32.1	5.54	9.1	13	5	9	66.1	Tb927.3.680	Tb927.3.680	cytochrome P450, putative
424	-24.1	5.54	1.2	2	1	2	95.1	Tb927.2.510	Tb927.2.510	retrotransposon hot spot protein 4 (RHS4), putative
447	-22.4	5.54	15	18	3	4	30	Tb927.8.6240	Tb927.8.6240	STOP axonemal protein
492	-19.4	5.54	9.2	18	2	4	30.4	Tb927.1.5000	Tb927.1.5000	hypothetical protein, conserved
494	-19.4	5.54	8.3	13	3	6	41.6	Tb11.01.2800	Tb927.11.11010	hypothetical protein, conserved
545	-16.1	5.54	1.5	3	1	1	50.8	Tb927.2.6320	Tb927.2.6320	adenosine transporter 2, putative
176	-72.5	5.53	9.4	16	7	14	113.9	Tb09.244.2570	Tb927.9.15460	calcium motive p-type ATPase, putative
338	-35.7	5.53	13	21	4	15	39.8	Tb927.8.7530	Tb927.8.7530	3,2-trans-enoyl-CoA isomerase, mitochondrial precursor, putative
377	-29.6	5.53	7.8	11	4	6	58	Tb927.10.8190	Tb927.10.8190	T-complex protein 1, theta subunit, putative
417	-24.7	5.53	17	56	3	8	20.4	Tb927.8.6440	Tb927.8.6440	RNA-binding protein, putative
522	-17.4	5.53	13	79	3	13	32.5	Tb927.1.4500	Tb927.1.4500	SNARE associated Golgi protein, putative
670	-9.6	5.53	8.7	22	2	3	28	Tb11.01.4430	Tb927.11.12590	Der1-like family, putative
678	-9.3	5.53	5.8	10	2	4	27.6	Tb927.10.11930	Tb927.10.11930	beta-D-hydroxybutyrate dehydrogenase
326	-37.6	5.52	12	18	5	10	56.9	Tb927.10.470	Tb927.10.470	choline dehydrogenase, putative
402	-25.8	5.52	10	17	4	8	50.1	Tb927.8.7610	Tb927.8.7610	amino acid transporter 1, putative
439	-22.9	5.52	8.7	12	3	5	35.4	Tb927.7.3500	Tb927.7.3500	Prostaglandin E synthase
472	-20.4	5.52	5.1	9	3	7	69.8	Tb927.8.3630	Tb927.8.3630	folate transporter, putative
567	-14.7	5.52	4.4	6	2	5	53.8	Tb927.8.5760	Tb927.8.5760	Ankyrin repeats (many copies)/Alpha/beta hydrolase family, putative
661	-9.9	5.52	1.9	3	2	4	142.1	Tb927.10.14410	Tb927.10.14410	leucine-rich repeat protein (LRRP), putative
884	-2.3	5.52	0.3	0	1	3	269.5	Tb11.01.7095	Tb927.11.15450	Basal body protein
289	-42.5	5.51	17	32	4	8	29.4	Tb927.2.4090	Tb927.2.4090	signal recognition particle receptor beta subunit, putative
294	-41.8	5.51	10	15	4	7	49.9	Tb927.5.3810	Tb927.5.3810	orotidine-5-phosphate decarboxylase/orotate phosphoribosyltransferase, putative
348	-34.4	5.51	10	30	5	10	53.5	Tb927.10.6730	Tb927.10.6730	Plasma-membrane choline transporter, putative
390	-27.4	5.51	7.5	13	4	9	64.2	Tb927.10.2470	Tb927.10.2470	Cleft lip and palate transmembrane protein 1 (CLPTM1), putative
489	-19.6	5.51	19	30	3	6	19.8	Tb927.3.3750	Tb927.3.3750	paraflagellar rod component, putative
493	-19.4	5.51	12	42	2	6	26.9	Tb927.10.15870	Tb927.10.15870	RNA binding protein, putative
504	-18.8	5.51	17	25	2	5	15.3	Tb09.244.2590	Tb927.9.15420	60S ribosomal protein L32
507	-18.6	5.51	9.1	16	3	5	46.3	Tb927.7.220	Tb927.7.220	CDP-DAG synthase
763	-5.1	5.51	19	21	1	1	5.4	Tb927.1.4390	#N/A	#N/A
384	-29	5.5	9	15	4	7	58.8	Tb11.02.0270	Tb927.11.2670	Nucleoporin NUP59
425	-24.1	5.5	19	23	3	5	17.7	Tb927.5.1630	Tb927.5.1630	hypothetical protein, conserved
431	-23.6	5.5	6.2	9	3	6	58	Tb927.8.4580	Tb927.8.4580	Basal body protein
509	-18.5	5.5	18	24	3	5	20.6	Tb09.211.4460	Tb927.9.13650	ADP-ribosylation factor, putative
552	-15.2	5.5	16	36	2	6	15.3	Tb927.10.9800	Tb927.10.9800	60S ribosomal protein L22
1180	-1.2	5.5	3.4	7	1	1	33.6	Tb09.211.0020	Tb927.9.7960	hypothetical protein
252	-51.1	5.49	17	43	5	12	41.1	Tb11.01.6510	Tb927.11.14880	Paraflagellar Rod Proteome Component 9, putative
459	-21.5	5.49	10	42	3	5	48.4	Tb927.6.960	Tb927.6.960	cysteine peptidase, Clan CA, family C1, Cathepsin L-like
476	-20.3	5.49	31	71	3	5	10.5	Tb927.10.220	Tb927.10.220	60S ribosomal protein L37a, putative
961	-1.8	5.49	3.3	6	1	2	26.9	Tb11.18.0005	Tb927.11.2250	conserved protein, unknown function
325	-37.7	5.48	12	20	5	8	52.7	Tb11.02.4205	Tb927.11.6340	PUB domain containing protein, putative
380	-29.3	5.48	11	15	4	8	42.7	Tb927.3.4920	Tb927.3.4920	LETM1 and EF-hand domain-containing protein 1, putative
397	-26.5	5.48	3	10	4	6	127.8	Tb11.01.6740	Tb927.11.15100	Tb5.20
444	-22.6	5.48	22	37	3	5	16.8	Tb11.01.7800	Tb927.11.16130	nucleoside diphosphate kinase
608	-11.9	5.48	2.5	4	1	2	48.9	Tb11.02.1220	Tb927.11.3740	proteasome regulatory ATPase subunit 2
312	-39.8	5.47	11	14	5	8	54.4	Tb927.10.14140	Tb927.10.14140	pyruvate kinase 1
313	-39.7	5.47	19	32	5	10	45.2	Tb11.01.2460	Tb927.11.10690	hypothetical protein, conserved
365	-32.3	5.47	9.3	13	3	6	51.5	Tb927.10.12260	Tb927.10.12260	cytosolic nonspecific dipeptidase, putative
948	-1.9	5.47	0.4	1	1	2	192.5	Tb927.4.3740	Tb927.4.3740	flagellar attachment zone protein 1
332	-36.9	5.46	17	26	3	8	24.2	Tb927.5.1930	Tb927.5.1930	signal peptidase subunit, putative
366	-32.1	5.46	9.8	14	4	7	41.5	Tb09.211.2530	Tb927.9.11220	tRNA import complex component, putative
415	-24.9	5.46	7.1	11	3	6	46.9	Tb927.7.4970	Tb927.7.4970	glutamine synthetase, putative
443	-22.7	5.46	2.7	4	4	7	160.6	Tb09.211.1620	Tb927.9.10100	Mitochondrial processome subunit 1
469	-20.6	5.46	8.2	13	4	6	63.4	Tb927.10.5400	Tb927.10.5400	hypothetical protein, conserved
573	-14.3	5.46	4.8	15	2	5	51.3	Tb927.10.210	Tb927.10.210	GPI transamidase component GAA1
588	-13	5.46	15	20	2	3	13.7	Tb11.01.4702	Tb927.11.13140	cytochrome oxidase subunit X
1277	-1	5.46	2	2	1	1	64.8	Tb11.47.0028	Tb927.11.1210	Domain of unknown function (DUF4470)/Domain of unknown function (DUF4471), putative
245	-52.2	5.45	3.6	4	7	10	259	Tb927.10.1510	Tb927.10.1510	CCR4-NOT transcription complex subunit 1
355	-33.7	5.45	11	13	5	8	58	Tb11.42.0003	Tb927.11.1900	T-complex protein 1, beta subunit, putative
449	-22.3	5.45	24	30	3	7	15.9	Tb927.3.3760	Tb927.3.3760	tryparedoxin 1b, putative
677	-9.3	5.45	3.5	6	2	2	62.2	Tb11.02.1680	Tb927.11.4200	mannose-specific lectin, putative
732	-7.7	5.45	2.2	3	2	2	80.4	Tb11.02.3780	Tb927.11.5970	phosphoinositide-specific phospholipase C
1043	-1.5	5.45	2.2	3	1	1	29.4	Tb927.4.1030	Tb927.4.1030	Protein of unknown function (DUF501), putative
315	-39.6	5.44	12	18	4	9	55.2	Tb927.4.1540	Tb927.4.1540	NAD dependent epimerase/dehydratase family, putative
413	-25.1	5.44	13	18	3	6	28.8	Tb927.10.8030	Tb927.10.8030	Mitochondrial ATP synthase subunit 5
453	-21.8	5.44	11	14	3	5	44.8	Tb927.10.3520	Tb927.10.3520	protease regulatory ATPase subunit 4
462	-21.2	5.44	10	13	3	8	45.2	Tb927.1.710	Tb927.1.710	phosphoglycerate kinase
463	-21.2	5.44	7.9	10	3	5	40.3	Tb927.8.6020	Tb927.8.6020	hypothetical protein, conserved
630	-10.9	5.44	3.4	8	2	3	56.3	Tb927.10.12810	Tb927.10.12810	cholinephosphate cytidylyltransferase A, putative
700	-8.9	5.44	6.2	9	2	3	34.6	Tb09.211.4540	Tb927.9.13990	RNA-binding protein, putative
730	-7.7	5.44	2.2	4	1	1	67.8	Tb927.2.1180	Tb927.2.1180	retrotransposon hot spot protein 3 (RHS3), putative
771	-4.6	5.44	14	28	1	2	8.2	Tb11.01.1790	Tb927.11.10030	60S ribosomal protein L29, putative
1154	-1.2	5.44	2.2	3	1	1	82.3	Tb927.7.1100	Tb927.7.1100	hypothetical protein, conserved
341	-35.2	5.43	7.2	9	4	8	66.8	Tb927.8.6580	Tb927.8.6580	Succinate dehydrogenase [ubiquinone] flavoprotein subunit, mitochondrial
349	-34.4	5.43	9.3	13	5	7	84.5	Tb927.7.6850	Tb927.7.6850	trans-sialidase
386	-28.6	5.43	7.2	9	3	6	51.8	Tb927.10.13360	Tb927.10.13360	Elongation factor Tu, mitochondrial
412	-25.4	5.43	8	10	4	6	93.2	Tb927.7.3740	Tb927.7.3740	SUMO-interacting motif-containing protein
455	-21.7	5.43	4.7	7	3	5	69	Tb927.6.1500	Tb927.6.1500	alkyl-dihydroxyacetone phosphate synthase
310	-40.2	5.41	3.7	5	6	8	242.8	Tb927.8.7100	Tb927.8.7100	acetyl-CoA carboxylase
389	-27.7	5.41	5.5	14	4	5	71.2	Tb927.10.9160	Tb927.10.9160	Cyclin 12, L-type
418	-24.6	5.41	6.6	8	4	6	58.4	Tb11.46.0009	Tb927.11.1980	zinc finger protein family member, putative
442	-22.8	5.41	12	32	4	5	38	Tb11.01.4340	Tb927.11.12500	hypothetical protein, conserved
485	-19.9	5.41	6.5	9	2	3	37	Tb927.10.14500	Tb927.10.14500	hypothetical protein, conserved
503	-18.9	5.41	2.9	8	1	2	58.2	Tb927.8.7680	Tb927.8.7680	amino acid transporter, putative
538	-16.5	5.41	17	35	3	4	30.1	Tb927.8.1890	Tb927.8.1890	cytochrome c1, heme protein, mitochondrial, putative
539	-16.3	5.41	2.3	3	1	1	47.2	Tb927.1.700	Tb927.1.700	phosphoglycerate kinase
601	-12.3	5.41	18	36	2	10	12.4	Tb09.244.2725	Tb927.9.15210	ribosomal protein L36, putative
917	-2	5.41	2	4	1	2	38.8	Tb927.6.1550	Tb927.6.1550	Leucine-rich repeat, ribonuclease inhibitor subtype domain-containing protein
1165	-1.2	5.41	1.8	2	1	1	43.1	Tb09.160.3480	Tb927.9.4910	3-phosphoinositide-dependent protein kinase 1, putative
362	-33.1	5.4	7.7	12	4	6	67.4	Tb927.3.3900	Tb927.3.3900	carnitine O-palmitoyltransferase II, putative
381	-29.1	5.4	1.4	2	4	6	467.8	Tb927.8.4780	Tb927.8.4780	Flagellar Member 3
548	-15.9	5.4	4.6	10	2	4	53.6	Tb09.211.1800	Tb927.9.10400	hypothetical protein, conserved
587	-13	5.4	4.8	13	2	5	40.7	Tb927.10.13720	Tb927.10.13720	RNA-binding protein 29, putative
647	-10.4	5.4	10	17	2	4	26.4	Tb09.244.2720	Tb927.9.15190	ribosomal protein L15, putative
1015	-1.6	5.4	6.3	7	1	2	15.7	Tb927.4.2320	Tb927.4.2320	hypothetical protein, conserved
438	-23	5.39	13	22	3	6	31.2	Tb927.10.6610	Tb927.10.6610	chaperone protein DnaJ, putative
454	-21.7	5.39	16	30	4	6	30.3	Tb11.01.6800	Tb927.11.15150	1-acyl-sn-glycerol-3-phosphate acyltransferase, putative
465	-21.1	5.39	3.9	5	3	5	95.1	Tb927.5.295b	Tb927.5.295b	retrotransposon hotspot (RHS) protein 1
725	-8	5.39	1.6	3	1	1	58.1	Tb927.7.5060	Tb927.7.5060	CLN3 protein, putative
195	-66.2	5.38	5.2	7	8	10	178	Tb927.3.3130	Tb927.3.3130	Present in the outer mitochondrial membrane proteome 24
371	-30.6	5.38	8.7	11	4	6	59.3	Tb11.01.5860	Tb927.11.14250	T-complex protein 1, epsilon subunit, putative
375	-30	5.38	3.9	5	4	6	111.5	Tb927.10.7580	Tb927.10.7580	hypothetical protein, conserved
437	-23	5.38	7	16	2	4	50.1	Tb927.8.8300	Tb927.8.8300	amino acid transporter, putative
523	-17.4	5.38	4.7	6	3	5	78.9	Tb09.160.2770	Tb927.9.4190	fatty acyl CoA syntetase 1
531	-16.8	5.38	3.1	5	3	5	97.3	Tb927.7.3980	Tb927.7.3980	tc40 antigen-like
726	-7.9	5.38	7	15	1	1	13.5	Tb11.02.5480	Tb927.11.7490	Protein of unknown function (DUF423), putative
1075	-1.4	5.38	1.1	2	1	1	54.8	Tb927.8.5940	Tb927.8.5940	hypothetical protein, conserved
1150	-1.2	5.38	8.6	11	1	2	13.5	Tb09.211.1560	#N/A	#N/A
1195	-1.2	5.38	0.1	0	1	1	526.1	Tb927.8.5580	Tb927.8.5580	N-terminal region of Chorein, a TM vesicle-mediated sorter/Integral peroxisomal membrane peroxin, putative
1256	-1.1	5.38	1.1	2	1	1	81.1	Tb927.10.13660	Tb927.10.13660	Domain of unknown function DUF21, putative
281	-44	5.37	17	25	4	8	32.7	Tb927.3.640	Tb927.3.640	hypothetical protein, conserved
410	-25.4	5.37	4.4	6	3	6	85.1	Tb927.8.2630	Tb927.8.2630	kinesin-C
458	-21.5	5.37	6	12	4	6	72	Tb927.3.4190	Tb927.3.4190	endosomal integral membrane protein, putative
657	-9.9	5.37	1.6	2	2	3	96	Tb11.02.0400	Tb927.11.2880	kinesin, putative
1046	-1.5	5.37	0.6	1	1	2	95.7	Tb05.5K5.120	Tb05.5K5.120	hypothetical protein, conserved
421	-24.4	5.36	12	17	4	6	43.7	Tb927.2.3370	Tb927.2.3370	UDP-Gal or UDP-GlcNAc-dependent glycosyltransferase, putative
446	-22.5	5.36	4.7	6	3	6	73.2	Tb11.02.2640	Tb927.11.5000	Dynein intermediate chain 1, axonemal
541	-16.3	5.36	5.5	8	3	5	67.3	Tb11.01.3960	Tb927.11.12150	flagellar pocket cytoskeletal protein bilbo1
695	-9	5.36	9.6	11	1	4	12.4	Tb927.5.3210	Tb927.5.3210	small ubiquitin-related modifier
764	-5	5.36	1.2	1	1	4	76.6	Tb11.01.1680	Tb927.11.9920	polyubiquitin, putative
423	-24.2	5.35	2.1	3	4	5	190.5	Tb927.10.6050	Tb927.10.6050	clathrin heavy chain
445	-22.5	5.35	9	14	3	4	46.2	Tb927.10.14490	Tb927.10.14490	hypothetical protein, conserved
479	-20.1	5.35	16	21	2	6	20.4	Tb11.55.0011	Tb927.11.1690	Emopamil binding protein, putative
682	-9.2	5.35	5.2	8	2	3	38	Tb927.10.4040	Tb927.10.4040	3-keto-dihydrosphingosine reductase
906	-2.1	5.35	3.6	8	1	1	19.5	Tb11.01.0210	Tb927.11.8340	hypothetical protein
572	-14.3	5.34	3.9	6	2	4	54.3	Tb927.8.3750	Tb927.8.3750	nucleolar protein 56
703	-8.7	5.34	0.4	1	2	2	512.3	Tb927.1.880	Tb927.1.880	Midasin, putative
864	-2.5	5.34	2.8	3	1	2	40.7	Tb927.6.4670	Tb927.6.4670	MORN repeat-containing protein 1
433	-23.5	5.33	8	10	4	6	62.2	Tb927.3.4500	Tb927.3.4500	Fumarate hydratase class I, cytosolic
481	-20	5.33	6	9	3	7	60.5	Tb11.02.0070	Tb927.11.2470	metallo-peptidase, Clan MF, Family M17
506	-18.6	5.33	5	6	3	5	64.6	Tb927.8.560	Tb927.8.560	hypothetical protein, conserved
613	-11.7	5.33	0.9	2	1	2	103.3	Tb09.211.4360	Tb927.9.13520	Importin 1
646	-10.4	5.33	14	28	2	3	17.6	Tb927.10.8980	Tb927.10.8980	hypothetical protein, conserved
835	-2.9	5.33	4.1	7	1	2	27	Tb927.7.1290	Tb927.7.1290	Protein of unknown function (DUF2012), putative
1187	-1.2	5.33	0.7	1	1	1	134.4	Tb927.10.8590	Tb927.10.8590	flagellum transition zone component
364	-32.4	5.32	7.3	15	4	7	72.7	Tb927.5.1810	Tb927.5.1810	lysosomal/endosomal membrane protein p67
470	-20.6	5.31	3.5	7	3	5	86.6	Tb11.03.0300	Tb927.11.840	sodium/hydrogen exchanger, putative
496	-19.4	5.31	8.6	14	3	4	27.6	Tb11.02.4120	Tb927.11.6250	Mitochondrial ATP synthase subunit, putative
510	-18.4	5.31	4.5	6	3	5	69	Tb09.160.0680	Tb927.9.1780	sec1 family transport protein, putative
708	-8.5	5.31	4.7	6	2	4	33.2	Tb927.10.1660	Tb927.10.1660	hypothetical protein, conserved
718	-8.1	5.31	3.7	6	2	2	96.6	Tb11.02.5650	Tb927.11.7770	oxidoreductase-like protein
717	-8.1	5.31	2.6	5	2	2	64.3	Tb927.3.4070	Tb927.3.4070	Pyruvate transporter, putative
1026	-1.5	5.31	0.8	2	1	2	100.3	Tb927.7.7290	Tb927.7.7290	COG4 transport protein, putative
477	-20.2	5.3	13	17	2	4	18.7	Tb11.03.0250	Tb927.11.880	cyclophilin a
557	-15	5.3	4.7	12	2	4	45.2	Tb927.3.3820	Tb927.3.3820	hypothetical protein, conserved
663	-9.8	5.3	5.9	10	2	3	40.4	Tb11.01.5340	Tb927.11.13770	LEM3 (ligand-effect modulator 3) family / CDC50 family, putative
848	-2.7	5.3	1	2	1	2	54.9	Tb927.10.1550	Tb927.10.1550	proteasome regulatory non-ATP-ase subunit 5
1023	-1.5	5.3	0.6	1	1	1	88.8	Tb09.160.1020	Tb927.9.2270	hypothetical protein, conserved
1158	-1.2	5.3	3.4	4	1	1	26.4	Tb927.10.13950	Tb927.10.13950	tubulin-specific chaperone, putative
403	-25.8	5.29	7.4	13	3	4	40.1	Tb927.10.15940	Tb927.10.15940	cation transporter, putative
422	-24.3	5.29	18	42	4	5	24.2	Tb927.8.5440	Tb927.8.5440	flagellar calcium-binding 24 kDa protein
484	-19.9	5.29	7.4	11	2	6	30.8	Tb927.4.4700	Tb927.4.4700	hypothetical protein, conserved
521	-17.5	5.29	10	12	3	6	40.1	Tb10.v4.0247	Tb10.v4.0247	s-adenosyl-L-methionine-c-24-delta-sterol-methyl transferase a, putative
614	-11.6	5.29	6.3	10	2	3	34.3	Tb927.10.1070	Tb927.10.1070	cdc2-related kinase 1
649	-10.3	5.29	3.6	8	2	2	48.8	Tb11.02.4300	Tb927.11.6440	hypothetical protein, conserved
933	-1.9	5.29	3	4	1	2	31.5	Tb927.4.2750	Tb927.4.2750	hypothetical protein, conserved
376	-29.8	5.28	13	16	4	4	42.9	Tb927.10.2770	Tb927.10.2770	eukaryotic translation initiation factor 5, putative
452	-22	5.28	8.6	23	3	4	40.3	Tb927.3.3500	Tb927.3.3500	hypothetical protein, conserved
461	-21.4	5.28	5.7	8	4	4	84.7	Tb11.02.2880	Tb927.11.5220	chaperone protein DnaJ, putative
464	-21.2	5.28	7	10	3	5	57.8	Tb11.1220	Tb11.1220	hypothetical protein
585	-13.2	5.28	15	25	2	4	19.3	Tb927.10.5360	Tb927.10.5360	40S ribosomal protein S10, putative
693	-9	5.28	2.2	3	2	3	90.9	Tb927.10.12890	Tb927.10.12890	bifunctional aminoacyl-tRNA synthetase, putative
1231	-1.1	5.28	1.2	2	1	1	77.6	Tb927.7.5200	Tb927.7.5200	hypothetical protein, conserved
1211	-1.1	5.28	0.9	1	1	1	196.5	Tb927.10.1170	Tb927.10.1170	intraflagellar transport protein 172
335	-36.4	5.27	9.1	12	5	6	61.2	Tb11.01.4740	Tb927.11.13180	Present in the outer mitochondrial membrane proteome 10
405	-25.8	5.27	5.3	13	3	5	70.8	Tb11.02.3860	Tb927.11.6040	Nodulin-like, putative
432	-23.5	5.27	7.4	10	3	6	64.4	Tb11.01.1590	Tb927.11.9820	TZ ciliopathy protein (tectonic), putative
568	-14.6	5.27	6.7	18	2	4	37.7	Tb927.10.14700	Tb927.10.14700	hypothetical protein, conserved
965	-1.8	5.27	1.1	1	1	1	90.2	Tb11.03.0690	Tb927.11.450	hypothetical protein, conserved
1237	-1.1	5.27	0.7	1	1	1	75.1	Tb927.7.2250	Tb927.7.2250	carnitine O-palmitoyltransferase II, putative
475	-20.4	5.26	2.4	3	3	5	155.8	Tb927.3.5020	Tb927.3.5020	Flagellar Member 6
520	-17.5	5.26	6.3	23	2	9	45.3	Tb927.10.13290	Tb927.10.13290	ethanolamine phosphotransferase (EPT)
627	-11	5.26	4	7	2	4	74.4	Tb11.01.6360	Tb927.11.14730	Metalloprotease M41 FtsH, putative
748	-5.8	5.26	3	4	1	1	32.2	Tb11.02.3570	Tb927.11.5820	Inhibitor of apoptosis-promoting Bax1, putative
811	-3.4	5.26	1	2	1	3	121.3	Tb927.3.4600	Tb927.3.4600	hypothetical protein, conserved
1048	-1.5	5.26	1.5	2	1	1	49.9	Tb927.6.1130	Tb927.6.1130	hypothetical protein, conserved
530	-16.8	5.25	8.4	12	2	5	29.8	Tb11.0840	Tb11.0840	hypothetical protein
571	-14.3	5.25	10	22	3	3	38.5	Tb09.211.0540	Tb927.9.8720	fructose-1,6-bisphosphatase
593	-12.7	5.25	4.3	7	2	3	53.6	Tb927.10.13430	Tb927.10.13430	citrate synthase, putative
637	-10.7	5.25	12	15	2	4	20.3	Tb11.47.0022	Tb927.11.1270	Mitochondrial ATP synthase subunit, putative
655	-10	5.25	1.4	2	1	2	80	Tb11.02.0790	Tb927.11.3280	Kinesin-13 5, putative
685	-9.2	5.25	7.3	9	2	4	29.7	Tb927.10.830	Tb927.10.830	adenylate kinase, putative
701	-8.9	5.25	1.5	2	2	3	118.8	Tb11.01.2140	Tb927.11.10370	glycosyl hydrolase-like protein
853	-2.7	5.25	4.1	6	1	2	22.7	Tb927.4.2030	Tb927.4.2030	DNA/RNA-binding protein Alba 4
881	-2.3	5.25	3.3	14	1	2	23.7	Tb927.2.4620	Tb927.2.4620	Transmembrane adaptor Erv26, putative
482	-20	5.24	8	10	3	6	54.7	Tb927.10.5930	Tb927.10.5930	NEK family Serine/threonine-protein kinase, putative
513	-18.1	5.24	7.2	13	2	4	34.6	Tb927.3.4820	Tb927.3.4820	acyltransferase, putative
832	-2.9	5.24	6.9	11	1	2	16.1	Tb927.2.3610	Tb927.2.3610	Mitochondrial ATP synthase subunit, putative
536	-16.6	5.23	5.9	8	2	2	45.7	Tb927.10.9740	Tb927.10.9740	Regulatory particle triple-A ATPase subunit 6
570	-14.4	5.23	3.6	7	2	4	72.6	Tb927.8.6170	Tb927.8.6170	transketolase, putative
580	-13.8	5.23	2.5	4	2	2	115.9	Tb927.10.14330	Tb927.10.14330	Utp14 protein, putative
808	-3.5	5.23	4.4	7	1	2	21	Tb11.02.0560	Tb927.11.3060	Phosphate transport (Pho88), putative
814	-3.3	5.23	1.8	3	1	2	54.7	Tb11.01.5690	Tb927.11.14100	Double RNA-binding domain containing protein 4
1140	-1.3	5.23	3.5	4	1	1	33.4	Tb11.01.0840	Tb927.11.9100	Domain of unknown function (DUF4586), putative
1220	-1.1	5.23	7.4	16	1	1	13.7	Tb09.244.2290	Tb927.9.15720	hypothetical protein, conserved
1209	-1.1	5.23	0.4	1	1	1	182.4	Tb927.3.4960	Tb927.3.4960	kinesin, putative
1271	-1	5.23	1.4	2	1	1	105.4	Tb927.10.12310	Tb927.10.12310	helicase-like protein
561	-14.9	5.22	9	16	2	4	35.3	Tb11.03.0090	Tb927.11.1020	ribokinase, putative
609	-11.9	5.22	4.9	9	2	4	59.4	Tb927.8.4010	Tb927.8.4010	Flagellum adhesion protein 1
762	-5.1	5.22	3.2	6	1	2	37.7	Tb11.01.1370	Tb927.11.9610	eukaryotic translation initiation factor 3 subunit i
847	-2.7	5.22	1.6	3	1	1	47.4	Tb09.v4.0088	Tb09.v4.0088	variant surface glycoprotein (VSG)
932	-2	5.22	2.2	3	1	1	48.9	Tb927.8.3610	Tb927.8.3610	AKAP7 2'5' RNA ligase-like domain containing protein, putative
992	-1.7	5.22	1.4	2	1	2	62.1	Tb927.8.1740	Tb927.8.1740	Mitochondrial import inner membrane translocase subunit TIM62
1087	-1.4	5.22	1.2	2	1	1	106.7	Tb11.02.5060	Tb927.11.7211	SNF2 DNA repair protein, putative
1086	-1.4	5.22	0.3	0	1	1	286	Tb927.10.13280	Tb927.10.13280	hypothetical protein, conserved
490	-19.5	5.21	12	18	3	6	47.6	Tb927.3.3520	Tb927.3.3520	Present in the outer mitochondrial membrane proteome 25
517	-17.7	5.21	9.7	14	2	3	25.3	Tb927.6.2420	Tb927.6.2420	p22 protein precursor
741	-6.3	5.21	8.5	27	1	2	16.9	Tb927.8.2100	Tb927.8.2100	vacuolar ATP synthase 16 kDa proteolipid subunit, putative
750	-5.8	5.21	2.3	6	1	2	44.1	Tb11.02.2450	Tb927.11.4840	hypothetical protein, conserved
804	-3.5	5.21	3.4	5	1	3	32.3	Tb09.160.3710	Tb927.9.5190	proliferative cell nuclear antigen (PCNA), putative
825	-3	5.21	4.9	6	1	2	27	Tb927.7.3440	Tb927.7.3440	I/6 autoantigen
519	-17.5	5.2	3.3	5	3	4	104.6	Tb927.1.4420	Tb927.1.4420	ABC transporter, putative
575	-14.1	5.2	0.4	1	2	2	485.4	Tb927.2.5270	Tb927.2.5270	dynein heavy chain, putative
589	-12.9	5.2	2.9	5	1	2	41.9	Tb11.01.7400	Tb927.11.15760	GPI transamidase subunit Tta1
598	-12.4	5.2	17	25	2	4	14.5	Tb927.7.840	Tb927.7.840	Mitochondrial ATP synthase subunit, putative
606	-11.9	5.2	13	16	2	3	15.9	HBB_HUMAN	#N/A	Hemoglobin subunit beta; Beta-globin; Hemoglobin beta chain; Contains: LVV-hemorphin-7; Contains: Spinorphin;
632	-10.9	5.2	2.6	4	2	3	88.1	Tb927.7.6090	Tb927.7.6090	eukaryotic translation initiation factor 3 subunit a
782	-4.1	5.2	1.9	8	1	2	47.9	Tb927.10.8900	Tb927.10.8900	choline/ethanolamine phosphotransferase (CEPT)
802	-3.6	5.2	2.9	4	1	2	33.9	Tb11.01.1780	Tb927.11.10020	short-chain dehydrogenase, putative
1169	-1.2	5.2	1.6	2	1	1	99.5	Tb927.4.1250	Tb927.4.1250	peroxisome biogenesis factor 1, putative
620	-11.3	5.19	1.5	3	2	4	126.6	Tb927.1.1050	Tb927.1.1050	Metallo-dependent phosphatase-like domain-containing protein
964	-1.8	5.19	1.7	2	1	2	48.2	Tb927.8.2030	Tb927.8.2030	Posterior and Ventral Edge protein 1
1072	-1.4	5.19	1.2	2	1	1	95.8	Tb11.01.1170	Tb927.11.9400	hypothetical protein, conserved
396	-26.6	5.18	7.4	10	4	7	68.3	Tb05.5K5.130	Tb05.5K5.130	paraflagellar rod component par4, putative
434	-23.3	5.18	8.6	11	3	5	48.2	Tb927.5.1780	Tb927.5.1780	hypothetical protein, conserved
473	-20.4	5.18	18	45	2	3	20.1	Tb927.6.2260	Tb927.6.2260	hypothetical protein, conserved
508	-18.6	5.18	13	17	3	5	31.6	Tb927.3.3770	Tb927.3.3770	paraflagellar rod component, putative
642	-10.5	5.18	16	27	2	3	15.8	Tb927.7.5760	Tb927.7.5760	nuclear transport factor 2 protein, putative
688	-9.1	5.18	3.8	4	1	2	36.7	Tb927.3.3890	Tb927.3.3890	hypothetical protein, conserved
719	-8.1	5.18	4.4	6	2	2	40.2	Tb927.10.6870	Tb927.10.6870	short-chain dehydrogenase, putative
796	-3.7	5.18	4	14	1	2	19.1	Tb927.10.1280	Tb927.10.1280	Domain of unknown function (DUF4499), putative
813	-3.3	5.18	2.2	2	1	2	40.1	Tb927.8.6620	Tb927.8.6620	hypothetical protein, conserved
1031	-1.5	5.18	1.5	2	1	1	108.8	Tb11.01.2930	Tb927.11.11140	hypothetical protein
426	-23.9	5.17	15	15	2	4	21.8	Tb927.10.6060	Tb927.10.6060	universal minicircle sequence binding protein 2
450	-22.2	5.17	6.3	11	4	5	96.5	Tb927.10.3500	Tb927.10.3500	splicing factor u2af 65 kda subunit
491	-19.5	5.17	12	13	3	5	31	Tb11.02.2310	Tb927.11.4700	prostaglandin f synthase
526	-17.3	5.17	16	32	2	5	16.1	Tb927.6.2600	Tb927.6.2600	Protein of unknown function (DUF1077), putative
550	-15.3	5.17	5.2	7	2	3	56.3	Tb927.10.7400	Tb927.10.7400	predicted zinc finger protein
611	-11.8	5.17	6.8	12	1	2	22.4	Tb927.7.5520	Tb927.7.5520	peptidyl-tRNA hydrolase, putative
712	-8.3	5.17	3.5	6	2	2	45.5	Tb927.7.5700	Tb927.7.5700	peripherally associated ATOM36
981	-1.7	5.17	0.9	1	1	1	110.4	Tb927.10.2990	Tb927.10.2990	nuclear cap binding complex subunit CBP110
1003	-1.6	5.17	2.2	3	1	1	45.4	Tb927.8.6960	Tb927.8.6960	NADH-ubiquinone oxidoreductase complex I subunit, putative
1129	-1.3	5.17	1	1	1	1	68	Tb927.6.3900	Tb927.6.3900	hypothetical protein, conserved
399	-26.3	5.16	12	17	3	4	50.9	Tb11.02.0210	Tb927.11.2610	hypothetical protein, conserved
532	-16.8	5.16	4.5	6	2	4	47.6	Tb09.160.4240	Tb927.9.5730	nucleosome assembly protein-like protein
621	-11.3	5.16	14	15	2	3	13.6	Tb11.02.3310	Tb927.11.5600	Archaic Translocase of outer membrane 14 kDa subunit
672	-9.5	5.16	1.8	3	1	1	65.2	Tb927.4.260	Tb927.4.260	retrotransposon hot spot protein 3 (RHS3), putative
716	-8.1	5.16	2.6	3	2	4	58.3	Tb927.10.1060	Tb927.10.1060	T-complex protein 1, delta subunit, putative
728	-7.9	5.16	12	14	2	2	17.1	MYG_HORSE	#N/A	Myoglobin;
893	-2.2	5.16	2.1	3	1	2	33.4	Tb927.10.680	Tb927.10.680	Protein of unknown function (DUF971), putative
1067	-1.4	5.16	7.5	9	1	1	13.5	Tb09.160.5420	#N/A	#N/A
1070	-1.4	5.16	0.4	0	1	1	181.4	Tb927.10.9000	Tb927.10.9000	Mitochondrial processome subunit 2
1155	-1.2	5.16	0.4	1	1	2	183.1	Tb11.02.1540	Tb927.11.4030	hypothetical protein, conserved
468	-20.7	5.15	3.1	13	1	2	48.3	Tb927.6.1030	Tb927.6.1030	cysteine peptidase, Clan CA, family C1, Cathepsin L-like
537	-16.5	5.15	14	33	1	5	12.8	Tb11.01.0355	Tb927.11.8200	ribosomal protein S26, putative
584	-13.5	5.15	7.3	9	2	3	37.7	Tb927.2.2160	Tb927.2.2160	paraflagellar rod component, putative
591	-12.7	5.15	6.2	7	2	4	40.5	Tb927.7.4910	Tb927.7.4910	hypothetical protein, conserved
612	-11.7	5.15	6.1	8	2	4	39.2	Tb09.160.4300	Tb927.9.5890	solanesyl-diphosphate synthase, putative
711	-8.4	5.15	6.2	9	2	3	38.8	Tb09.211.1370	Tb927.9.9820	glyceraldehyde-3-phosphate dehydrogenase, putative
1114	-1.3	5.15	2.2	4	1	1	39.5	Tb927.7.5030	Tb927.7.5030	hypothetical protein, conserved
1251	-1.1	5.15	1.6	3	1	1	65.1	Tb11.46.0004	Tb927.11.2030	hypothetical protein, conserved
528	-17	5.14	4.5	5	3	3	82.3	Tb927.10.8080	Tb927.10.8080	Uncharacterized conserved protein (DUF2042), putative
603	-12.2	5.14	12	34	2	3	18.7	Tb927.7.6360	Tb927.7.6360	histone H2A variant Z
615	-11.6	5.14	5.2	7	2	2	41.4	Tb09.160.5060	Tb927.9.6920	hypothetical protein, conserved
639	-10.6	5.14	2	2	1	2	61.3	Tb11.02.2700	Tb927.11.5050	fumarate hydratase, class I
640	-10.6	5.14	0.7	1	2	2	194.8	Tb927.7.6980	Tb927.7.6980	Mono-functional DNA-alkylating methyl methanesulfonate N-term/CPSF A subunit region, putative
658	-9.9	5.14	11	13	2	3	19.1	Tb927.10.280	Tb927.10.280	cytochrome oxidase subunit VI
671	-9.6	5.14	3.1	4	2	3	70.3	Tb11.01.2100	Tb927.11.10330	regulator of chromosome condensation 1-like protein
679	-9.3	5.14	3.5	4	1	2	22.2	Tb927.3.5090	Tb927.3.5090	tryparedoxin 2, putative
761	-5.2	5.14	5.6	7	1	2	16.1	Tb927.10.8430	Tb927.10.8430	40S ribosomal protein S12, putative
1065	-1.4	5.14	1.4	2	1	2	103.6	Tb11.01.8010	Tb927.11.16330	hypothetical protein, conserved
420	-24.5	5.13	4.1	6	3	5	89.1	Tb927.3.3300	Tb927.3.3300	Flagellum attachment zone protein 19
555	-15.2	5.13	16	26	2	3	20.1	Tb927.6.4990	Tb927.6.4990	mitochondrial ATP synthase delta chain
636	-10.8	5.13	6.4	9	2	3	37.3	Tb927.10.14200	Tb927.10.14200	syntaxin 5
638	-10.6	5.13	6.6	8	2	3	38.1	Tb927.8.6080	Tb927.8.6080	Glycerophosphoryl diester phosphodiesterase family, putative
794	-3.8	5.13	2.5	4	1	2	43.5	Tb11.01.3780	Tb927.11.11950	cytochrome oxidase assembly protein, putative
1228	-1.1	5.13	0.4	1	1	1	279	Tb927.3.5530	Tb927.3.5530	Tb-292 membrane associated protein
628	-10.9	5.12	2.3	3	1	2	48.4	Tb927.7.2500	Tb927.7.2500	proteasome regulatory ATPase subunit 1
665	-9.8	5.12	15	35	2	3	21.1	Tb927.6.3840	Tb927.6.3840	reticulon domain protein
687	-9.1	5.12	3.2	8	2	3	92.9	Tb927.6.5090	Tb927.6.5090	hypothetical protein, conserved
723	-8	5.12	7.9	11	2	2	23.3	Tb927.10.10780	Tb927.10.10780	hypothetical protein, conserved
858	-2.6	5.12	2.3	3	1	2	38.7	Tb927.10.7990	Tb927.10.7990	replication factor C subunit 3, putative
1010	-1.6	5.12	3.3	4	1	1	33.8	Tb927.10.2980	Tb927.10.2980	proteasome regulatory non-ATPase subunit 11
1045	-1.5	5.12	0.4	1	1	1	206.5	Tb927.10.9750	Tb927.10.9750	ubiquitin-protein ligase, putative
1204	-1.2	5.12	3.3	4	1	1	29.8	Tb927.6.4050	Tb927.6.4050	zinc finger ccch domain-containing protein 14
576	-14.1	5.11	11	12	2	3	25.3	Tb927.10.290	Tb927.10.290	proteasome alpha 2 subunit, putative
623	-11.2	5.11	11	15	2	6	23.2	Tb11.55.0009	Tb927.11.1710	guide RNA-binding protein of 21 kDa
648	-10.3	5.11	1.8	3	1	2	53.7	Tb927.7.1060	Tb927.7.1060	ISWI complex protein
970	-1.7	5.11	2.9	5	1	3	35.3	Tb09.211.1470	Tb927.9.9940	parkin coregulated gene protein
1136	-1.3	5.11	0.5	1	1	1	325.3	Tb11.47.0011	Tb927.11.1380	Right handed beta helix region/Periplasmic copper-binding protein (NosD), putative
633	-10.9	5.1	13	22	2	4	15.8	Tb11.02.5250	Tb927.11.7350	Histone H2B variant V
641	-10.5	5.1	3	5	2	4	78	Tb11.01.7770	Tb927.11.16110	integrin alpha chain protein, putative
709	-8.5	5.1	7.7	14	2	2	22.1	Tb927.10.7480	Tb927.10.7480	hypothetical protein, conserved
720	-8.1	5.1	3.1	5	2	2	61	Tb927.3.3690	Tb927.3.3690	flagellar radial spoke protein-like, putative
955	-1.8	5.1	1.1	1	1	3	50.8	Tb927.4.5700	Tb927.4.5700	variant surface glycoprotein (VSG, atypical), putative
1238	-1.1	5.1	3.7	4	1	1	53.3	Tb11.02.3070	Tb927.11.5400	signal recognition particle 54 kDa
529	-16.9	5.09	6	9	2	4	63	Tb09.211.0930	Tb927.9.9290	polyadenylate-binding protein 1
843	-2.8	5.09	4.1	5	1	2	30.8	Tb927.3.5760	Tb927.3.5760	hypothetical protein, conserved
855	-2.7	5.09	0.8	1	1	2	120	Tb927.8.1290	Tb927.8.1290	SUMO-interacting motif-containing protein
879	-2.4	5.09	0.7	1	1	2	111.1	Tb11.01.3520	Tb927.11.11650	Centrosomal protein of 164 kDa, putative
1162	-1.2	5.09	2.6	5	1	1	33.7	Tb927.7.3700	Tb927.7.3700	hypothetical protein, conserved
1147	-1.2	5.09	0.5	1	1	1	161.5	Tb11.02.1280	Tb927.11.3780	subtilisin peptidase
427	-23.9	5.08	6.1	9	3	5	47.1	Tb11.01.6540	Tb927.11.14910	protein phosphatase 2C, putative
592	-12.7	5.08	1	1	2	4	284.5	Tb927.10.7230	Tb927.10.7230	Flagellar Member 1
617	-11.4	5.08	3.6	6	2	3	65.8	Tb927.8.2910	Tb927.8.2910	ER degradation-enhancing alpha-mannosidase-like protein 1, putative
699	-8.9	5.08	3.1	5	2	2	69.6	Tb927.8.3680	Tb927.8.3680	kinetoplastid kinetochore protein 4
795	-3.7	5.08	4.2	8	1	2	26.6	Tb927.7.3860	Tb927.7.3860	PQ loop repeat, putative
994	-1.6	5.08	1.3	2	1	1	50.8	Tb927.7.2640	Tb927.7.2640	cytoskeleton associated protein, putative
502	-18.9	5.07	5.8	9	2	4	43.1	Tb927.10.15850	Tb927.10.15850	Peroxisome biogenesis factor 12
516	-17.7	5.07	5.8	8	3	4	86.5	Tb927.7.990	Tb927.7.990	chaperone protein DnaJ, putative
686	-9.1	5.07	6.6	7	1	3	22	Tb11.01.7550	Tb927.11.15910	iron superoxide dismutase
810	-3.4	5.07	2.5	3	1	3	51.1	Tb927.10.5220	Tb927.10.5220	hypothetical protein, conserved
866	-2.5	5.07	1.8	2	1	1	62.7	Tb927.10.13510	Tb927.10.13510	zinc metallopeptidase, putative
972	-1.7	5.07	8.8	11	1	1	11.4	Tb927.6.3490	Tb927.6.3490	zinc finger protein 1
971	-1.7	5.07	3	5	1	1	47.5	Tb11.02.1380	Tb927.11.3880	actin, putative
1013	-1.6	5.07	1.1	2	1	1	47.5	Tb927.8.7960	Tb927.8.7960	hypothetical protein
474	-20.4	5.06	3.6	5	3	5	107.2	Tb927.10.5450	Tb927.10.5450	ISWI complex protein
533	-16.7	5.06	8.4	12	3	4	45.2	Tb927.7.4950	Tb927.7.4950	NAD(P)-dependent steroid dehydrogenase protein, putative
721	-8.1	5.06	2.7	4	2	2	84.3	Tb927.10.8270	Tb927.10.8270	eukaryotic translation initiation factor 3 subunit c
739	-6.8	5.06	3.4	6	1	2	34.5	Tb927.10.2190	Tb927.10.2190	Protein of unknown function (DUF667), putative
923	-2	5.06	3.9	6	1	2	20.3	Tb927.7.320	Tb927.7.320	RNA-binding protein 8
1071	-1.4	5.06	0.3	0	1	1	189.2	Tb927.4.4400	Tb927.4.4400	hypothetical protein, conserved
569	-14.5	5.05	16	26	2	3	17.4	Tb927.4.1670	Tb927.4.1670	cytochrome b5-like Heme/Steroid binding domain containing protein, putative
581	-13.6	5.05	3.9	6	2	3	59.2	Tb927.7.1920	Tb927.7.1920	paraflagellar rod component, putative
602	-12.3	5.05	1.8	2	2	3	107.3	Tb11.02.4320	Tb927.11.6460	hypothetical protein, conserved
645	-10.5	5.05	4.9	7	2	3	43.5	Tb927.10.12290	Tb927.10.12290	UDP-Gal or UDP-GlcNAc-dependent glycosyltransferase, putative
851	-2.7	5.05	3.4	4	1	2	32.7	Tb927.5.1470	Tb927.5.1470	NADH-cytochrome b5 reductase, putative
937	-1.9	5.05	1	1	1	1	56.4	Tb927.3.1280	Tb927.3.1280	NPL4 family, putative
1201	-1.2	5.05	1.3	2	1	1	45.1	Tb927.8.7730	Tb927.8.7730	Sphingosine N-acyltransferase, putative
1156	-1.2	5.05	0.6	1	1	1	308.3	Tb927.7.830	Tb927.7.830	telomerase-associated protein, putative
560	-14.9	5.04	5.7	10	2	4	46	Tb927.10.9180	Tb927.10.9180	PRA1 family protein, putative
590	-12.8	5.04	3.4	5	2	3	87.7	Tb11.02.0980	Tb927.11.3490	hypothetical protein, conserved
727	-7.9	5.04	2.8	4	2	3	65	Tb11.01.1940	Tb927.11.10180	hypothetical protein, conserved
822	-3.1	5.04	7.1	8	1	2	16.9	Tb11.01.0700	Tb927.11.8970	ribose 5-phosphate isomerase, putative
868	-2.5	5.04	2.3	4	1	3	46.8	Tb927.8.4640	Tb927.8.4640	Component of motile flagella 19
888	-2.2	5.04	6.4	7	1	2	19	Tb927.8.920	Tb927.8.920	ubiquitin-conjugating enzyme E2, putative
1096	-1.4	5.04	1.3	2	1	1	125.8	Tb927.6.4390	Tb927.6.4390	kinesin, putative
1142	-1.3	5.04	1.9	3	1	1	55.3	Tb05.5K5.200	Tb05.5K5.200	guanine deaminase, putative
1124	-1.3	5.04	0.6	1	1	1	143.3	Tb927.7.7190	Tb927.7.7190	hypothetical protein, conserved
1145	-1.2	5.04	0.6	1	1	1	92.1	Tb927.2.1380	Tb927.2.1380	leucine-rich repeat protein (LRRP), putative
1219	-1.1	5.04	1.7	2	1	1	45.9	Tb927.2.4380	Tb927.2.4380	NADH dehydrogenase (ubiquinone) 1 alpha subcomplex subunit, putative
534	-16.7	5.03	1.6	3	2	3	133.2	Tb927.10.13040	Tb927.10.13040	procyclic-enriched flagellar receptor adenylate cyclase 4
579	-13.8	5.03	1.6	2	3	3	195.4	Tb927.10.840	Tb927.10.840	Flagellum attachment zone protein 6
594	-12.6	5.03	3.5	5	2	3	61.3	Tb927.6.4370	Tb927.6.4370	eukaryotic translation initiation factor 3 subunit d
625	-11	5.03	5.9	10	2	3	72.6	Tb927.5.1760	Tb927.5.1760	Isoprenylcysteine alpha-carbonyl methylesterase, putative
681	-9.2	5.03	7.6	15	2	2	28.5	Tb927.10.2080	Tb927.10.2080	hypothetical protein, conserved
991	-1.7	5.03	2.2	4	1	2	51.1	Tb09.211.4600	Tb927.9.14070	short-chain dehydrogenase, putative
966	-1.7	5.03	1.7	2	1	1	63.1	Tb11.02.0170	Tb927.11.2570	hypothetical protein, conserved
1009	-1.6	5.03	1.5	4	1	1	51.1	Tb11.01.7170	Tb927.11.15530	C-14 sterol reductase, putative
1213	-1.1	5.03	5.9	17	1	1	39.8	Tb927.5.420b	#N/A	#N/A
1272	-1	5.03	1.1	2	1	1	49.8	Tb11.01.8310	Tb927.11.16590	RNA-binding protein, putative
495	-19.4	5.02	6	19	3	4	34.2	Tb927.1.1980	Tb927.1.1980	protein transport protein YIF1, putative
543	-16.2	5.02	6.6	14	2	4	41.3	Tb927.10.15180	Tb927.10.15180	nucleosome assembly protein, putative
563	-14.8	5.02	4	5	2	4	66.7	Tb927.10.5880	Tb927.10.5880	Proteophosphoglycan, putative
674	-9.5	5.02	4.9	8	2	2	53.4	Tb927.8.3320	Tb927.8.3320	Mitochondrial ATP synthase subunit, putative
702	-8.8	5.02	3.7	5	2	2	57.3	Tb927.2.2440	Tb927.2.2440	proteasome regulatory non-ATPase subunit 6
901	-2.1	5.02	2.4	3	1	1	58.5	Tb927.10.16490	Tb927.10.16490	variant surface glycoprotein (VSG), putative
925	-2	5.02	0.4	1	1	2	154.4	Tb927.10.5390	Tb927.10.5390	hypothetical protein, conserved
1135	-1.3	5.02	2.8	4	1	1	80.5	Tb927.4.2300	Tb927.4.2300	hypothetical protein, conserved
1250	-1.1	5.02	1.4	2	1	1	56.8	Tb927.7.5340	Tb927.7.5340	cAMP response protein 3
499	-19.2	5.01	8.6	15	2	5	29.5	Tb927.10.15130	Tb927.10.15130	Vesicle-trafficking protein SEC22, putative
731	-7.7	5.01	3.3	4	1	3	38.6	Tb927.10.2810	Tb927.10.2810	hypothetical protein, conserved
891	-2.2	5.01	6.1	10	1	2	29.1	Tb927.10.3200	Tb927.10.3200	U2 splicing auxiliary factor, putative
913	-2.1	5.01	7.1	8	1	1	12.3	Tb927.6.590	Tb927.6.590	hypothetical protein, conserved
1128	-1.3	5.01	5.1	8	1	1	29.9	Tb09.160.5070	Tb927.9.6940	DNA topoisomerase type IB small subunit
1115	-1.3	5.01	1.7	2	1	1	46.8	Tb927.10.2290	Tb927.10.2290	chaperone protein DnaJ, putative
1252	-1.1	5.01	3.7	5	1	1	21.9	Tb09.211.1740	Tb927.9.10300	hypothetical protein, conserved
546	-16.1	5	2.5	4	2	3	106.4	Tb11.01.0960	Tb927.11.9220	proteasome regulatory non-ATP-ase subunit 2
554	-15.2	5	4.8	8	2	3	62.3	Tb927.3.2820	Tb927.3.2820	TFIIF-stimulated CTD phosphatase, putative
582	-13.5	5	1	1	1	1	187.4	Tb927.10.15400	Tb927.10.15400	kinesin, putative
597	-12.4	5	4	7	2	3	55.9	Tb927.8.1420	Tb927.8.1420	acyl-CoA dehydrogenase, mitochondrial precursor, putative
799	-3.7	5	1.9	3	1	2	53.7	Tb927.7.4310	Tb927.7.4310	pyridine nucleotide-disulphide oxidoreductase, putative
975	-1.7	5	0.8	2	1	1	113.1	Tb927.2.5900	Tb927.2.5900	hypothetical protein, conserved
980	-1.7	5	1	2	1	1	124	Tb927.1.2980	Tb927.1.2980	hypothetical protein, conserved
993	-1.6	5	2.1	4	1	1	38.1	Tb927.7.1810	Tb927.7.1810	hypothetical protein, conserved
765	-5	4.99	4.5	7	1	2	26.2	Tb11.02.5460	Tb927.11.7470	hypothetical protein, conserved
809	-3.4	4.99	4.1	10	1	2	28.3	Tb09.211.3640	Tb927.9.12690	prenyl protein specific carboxyl methyltransferase
836	-2.9	4.99	3.4	4	1	2	37	Tb927.3.2890	Tb927.3.2890	radial spoke protein RSP10, putative
877	-2.4	4.99	3.2	9	1	3	13.6	Tb09.160.4810	#N/A	#N/A
944	-1.9	4.99	3.8	6	1	2	34.3	Tb927.5.1130	Tb927.5.1130	hypothetical protein, conserved
1004	-1.6	4.99	1.3	2	1	1	116.5	Tb09.211.3720	Tb927.9.12770	Kinetoplast polyadenylation factor 3
1089	-1.4	4.99	2.6	7	1	1	34.2	Tb927.7.6960	Tb927.7.6960	ubiquitin-conjugating enzyme E2, putative
1080	-1.4	4.99	1	1	1	1	85.9	Tb11.01.7950	Tb927.11.16270	TFIIH basal transcription factor complex helicase XPB subunit, putative
1133	-1.3	4.99	2.6	6	1	1	56.6	Tb927.10.7140	Tb927.10.7140	membrane-bound acid phosphatase 2
1245	-1.1	4.99	3.9	5	1	1	20.3	Tb11.01.4910	Tb927.11.13330	hypothetical protein, conserved
1266	-1	4.99	4	6	1	1	32.1	Tb11.02.0950	Tb927.11.3460	hypothetical protein, conserved
797	-3.7	4.98	0.3	0	1	1	377	Tb927.10.15700	Tb927.10.15700	hypothetical protein, conserved
886	-2.3	4.98	2	3	1	1	84.5	Tb927.4.2310	Tb927.4.2310	asparaginyl-tRNA synthetase, putative
607	-11.9	4.97	1.9	3	2	2	134.5	Tb927.4.3810	Tb927.4.3810	DNA-directed RNA polymerase II subunit 2, putative
715	-8.1	4.97	12	17	2	2	21.3	Tb09.160.4380	Tb927.9.5960	succinate dehydrogenase iron-sulfur subunit, putative
722	-8.1	4.97	2.5	3	2	2	122	Tb927.5.1490	Tb927.5.1490	Eukaryotic translation initiation factor 4 gamma 1
1098	-1.4	4.97	1.3	2	1	1	74.5	Tb927.6.2400	Tb927.6.2400	Gamma-tubulin complex component 4
501	-18.9	4.96	5.3	10	3	3	92.5	Tb927.6.3030	Tb927.6.3030	hypothetical protein, conserved
737	-6.8	4.96	12	25	1	5	14.7	Tb11.02.4485	Tb927.11.6640	cytochrome b5, putative
1170	-1.2	4.96	4.3	7	1	2	78.2	Tb927.10.15610	Tb927.10.15610	zinc finger protein, putative
610	-11.8	4.95	3.3	5	2	3	76.2	Tb11.03.0540	Tb927.11.540	ABC transporter, mitochondrial, putative
779	-4.2	4.95	2.9	6	1	2	40.8	Tb07.11L3.90	Tb07.11L3.90	zinc finger protein family member, putative
834	-2.9	4.95	2.5	7	1	3	46.6	Tb927.10.6530	Tb927.10.6530	dolichyl-P-Man:GDP-Man5GlcNAc2-PP-dolichyl alpha-1,3-mannosyltransferase, putative
873	-2.4	4.95	2.5	5	1	2	47.7	Tb927.7.1430	Tb927.7.1430	leucine-rich repeat protein (LRRP), putative
977	-1.7	4.95	3.8	5	1	2	45	Tb927.8.7410	Tb927.8.7410	calreticulin, putative
996	-1.6	4.95	2	3	1	1	51.1	Tb927.7.2130	Tb927.7.2130	Uncharacterized conserved protein (DUF2036), putative
1014	-1.6	4.95	0.5	1	1	1	114.6	Tb927.7.5600	Tb927.7.5600	leucine-rich repeat protein (LRRP), putative
1121	-1.3	4.95	0.2	0	1	2	537	Tb927.8.3250	Tb927.8.3250	dynein heavy chain, putative
619	-11.4	4.94	8	14	2	4	28.4	Tb927.3.1080	Tb927.3.1080	Present in the outer mitochondrial membrane proteome 23
662	-9.9	4.94	3.1	6	2	2	64.4	Tb09.211.0320	Tb927.9.8400	predicted zinc finger protein
806	-3.5	4.94	5.3	10	1	2	16.8	Tb927.7.3590	Tb927.7.3590	conserved protein
805	-3.5	4.94	1.9	3	1	2	40.4	Tb927.2.4590	Tb927.2.4590	branched-chain amino acid aminotransferase, putative
854	-2.7	4.94	11	47	1	1	8.6	Tb927.3.630	Tb927.3.630	hypothetical protein, conserved
910	-2.1	4.94	0.7	1	1	1	195.3	Tb927.1.1710	Tb927.1.1710	transmembrane protein, conserved
930	-2	4.94	0.8	1	1	1	110.9	Tb927.6.4480	Tb927.6.4480	valyl-tRNA synthetase, putative
1159	-1.2	4.94	0.8	1	1	1	69.1	Tb927.3.3740	Tb927.3.3740	Zinc-finger double-stranded RNA-binding, putative
553	-15.2	4.93	5.8	8	3	4	71.2	Tb11.02.0630	Tb927.11.3130	glycosomal transporter (GAT2)
596	-12.4	4.93	6.4	9	2	3	35.8	Tb927.3.2960	Tb927.3.2960	inosine-adenosine-guanosine-nucleosidehydrolase
692	-9	4.93	2.5	3	2	2	71.6	Tb09.160.0780	Tb927.9.1970	syntaxin binding protein 1, putative
713	-8.2	4.93	1.8	3	1	2	62.5	Tb11.02.2970	Tb927.11.5300	Kinesin-13 3, putative
753	-5.4	4.93	1.8	3	1	2	54	Tb927.10.6190	Tb927.10.6190	aldehyde dehydrogenase, putative
1206	-1.2	4.93	0.7	1	1	1	116.5	Tb927.7.860	Tb927.7.860	hypothetical protein, conserved
1233	-1.1	4.93	1	1	1	1	77.8	Tb927.5.1770	Tb927.5.1770	RNA pseudouridylate synthase, putative
659	-9.9	4.92	1.7	4	1	1	56.5	Tb927.10.14090	Tb927.10.14090	transporter, putative
676	-9.4	4.92	10	14	1	2	12.7	Tb11.02.2030	Tb927.11.4450	ALBA-Domain Protein
689	-9.1	4.92	7.3	12	2	2	46.8	Tb927.10.520	Tb927.10.520	Mitochondrial ATP synthase subunit, putative
852	-2.7	4.92	3.9	6	1	2	28.8	Tb927.5.860	Tb927.5.860	Selenoprotein T, putative
914	-2.1	4.92	1.5	2	1	1	80.1	Tb927.5.2060	Tb927.5.2060	Cell division cycle 5-like protein
918	-2	4.92	0.6	1	1	2	154.1	N19B2.010	N19B2.010	hypothetical leucine-rich repeat protein 1, LRRP1
990	-1.7	4.92	8.7	9	1	1	11.9	Tb11.01.1625	Tb927.11.9860	EF-hand domain pair, putative
1050	-1.5	4.92	3	4	1	2	57.1	Tb927.4.350	Tb927.4.350	hypothetical protein, conserved
1108	-1.3	4.92	1.4	2	1	1	37.9	Tb09.160.0850	Tb927.9.2060	ADP-ribosylation factor family, putative
1179	-1.2	4.92	3	4	1	1	58.4	Tb09.211.0090	Tb927.9.8050	Protein of unknown function (DUF974), putative
707	-8.5	4.91	3.8	9	1	2	49	Tb09.211.3330	Tb927.9.12320	cystathione gamma lyase, putative
729	-7.8	4.91	3.6	5	2	2	70.4	Tb11.02.5570	Tb927.11.7580	hypothetical protein, conserved
746	-5.9	4.91	2.4	3	1	2	49.4	Tb927.10.5870	Tb927.10.5870	Flagellum attachment zone protein 25
800	-3.6	4.91	4.5	6	1	2	24	Tb927.10.4280	Tb927.10.4280	ubiquinol-cytochrome c reductase complex 14 kda protein
890	-2.2	4.91	0.5	1	1	2	292.3	Tb927.8.1050	Tb927.8.1050	SUMO-interacting motif-containing protein
1118	-1.3	4.91	1.4	3	1	1	47.6	Tb11.02.1100	Tb927.11.3610	nucleobase/nucleoside transporter 8.1
1253	-1.1	4.91	1.2	2	1	1	55.2	Tb927.10.3700	Tb927.10.3700	AMP-activated protein kinase, gamma regulatory subunit
644	-10.5	4.9	0.9	1	2	2	329.9	Tb927.2.5760	Tb927.2.5760	Flagellar Member 8
666	-9.7	4.9	0.3	0	1	1	502.5	Tb09.160.0650	Tb927.9.1750	Fibronectin type III domain containing protein, putative
684	-9.2	4.9	2.6	4	2	2	139.5	Tb11.01.2500	Tb927.11.10730	SWI/SNF-related helicase, putative
788	-4	4.9	2.6	10	1	2	54.2	Tb11.01.7590	Tb927.11.15950	amino acid transporter, putative
838	-2.8	4.9	2.1	3	1	3	126.3	Tb927.1.3120	Tb927.1.3120	Peptidase C50 separase, putative
874	-2.4	4.9	8.5	50	1	2	12.6	Tb927.4.3710	Tb927.4.3710	Predicted membrane protein, putative
909	-2.1	4.9	3.5	6	1	1	33.3	Tb927.6.2780	Tb927.6.2780	U3 small nuclear ribonucleoprotein (snRNP), putative
945	-1.9	4.9	1.5	2	1	1	89.6	Tb927.5.1300	Tb927.5.1300	V-type proton ATPase subunit a, putative
1002	-1.6	4.9	2.8	5	1	1	66.9	Tb927.7.730	Tb927.7.730	Component of motile flagella 49
1088	-1.4	4.9	1.5	2	1	1	82.1	Tb09.160.0860	Tb927.9.2070	hypothetical protein, conserved
1173	-1.2	4.9	1.3	2	1	1	110	Tb927.3.3800	Tb927.3.3800	hypothetical protein, conserved
544	-16.2	4.89	6.2	8	3	3	71.6	Tb927.2.4370	Tb927.2.4370	trypanothione synthetase
624	-11	4.89	0.6	1	2	2	474.4	Tb927.10.5350	Tb927.10.5350	dynein heavy chain, putative
690	-9.1	4.89	2.4	3	1	1	46.6	Tb11.01.3420	Tb927.11.11590	Eukaryotic translation initiation factor 3 subunit E
941	-1.9	4.89	1.1	3	1	1	70.4	Tb927.8.1940	Tb927.8.1940	endosomal integral membrane protein, putative
1034	-1.5	4.89	1	1	1	2	103.8	Tb11.02.3500	Tb927.11.5750	SUMO-interacting motif-containing protein
1099	-1.3	4.89	3	3	1	1	24.5	Tb927.10.12960	Tb927.10.12960	Ras-related protein Rab5A
1125	-1.3	4.89	1.7	2	1	1	44.8	Tb11.55.0026	Tb927.11.1540	isovaleryl-CoA dehydrogenase
1164	-1.2	4.89	2.2	3	1	1	27.1	Tb927.6.1410	Tb927.6.1410	NADH dehydrogenase (ubiquinone) 1 alpha subcomplex subunit, putative
1208	-1.1	4.89	1.2	2	1	1	85.6	Tb927.6.860	Tb927.6.860	hypothetical protein
1263	-1	4.89	1.7	3	1	1	50.6	Tb927.10.14010	Tb927.10.14010	tubulin cofactor C domain-containing protein RP2
460	-21.4	4.88	2.6	6	2	3	95.7	Tb11.02.4230	Tb927.11.6370	leucine-rich repeat protein (LRRP), putative
696	-9	4.88	8.4	10	1	2	14.9	Tb11.01.1340	Tb927.11.9580	hypothetical protein, conserved
950	-1.9	4.88	0.7	1	1	1	141	Tb11.02.4210	Tb927.11.6350	AAA ATPase, putative
1262	-1.1	4.88	0.9	1	1	1	95	Tb927.10.14510	Tb927.10.14510	root hair defective 3 GTP-binding protein (RHD3), putative
605	-12.2	4.87	3.6	5	2	3	69.8	Tb11.01.2530	Tb927.11.10760	kinesin-D
631	-10.9	4.87	11	27	1	3	14.3	Tb927.3.2420	Tb927.3.2420	Microsomal signal peptidase 12 kDa subunit (SPC12), putative
635	-10.9	4.87	2.8	5	2	3	121.2	Tb927.8.1160	Tb927.8.1160	vacuolar-type Ca2+-ATPase, putative
656	-10	4.87	1.1	2	1	1	130.9	Tb927.5.2440	Tb927.5.2440	Centrosomal protein of 164 kDa, putative
766	-4.9	4.87	2.7	5	1	2	39.7	Tb927.8.750	Tb927.8.750	nucleolar RNA-binding protein, putative
940	-1.9	4.87	1.8	2	1	1	87.2	Tb927.5.2790	Tb927.5.2790	mitochondrial DNA polymerase beta-PAK
1000	-1.6	4.87	0.6	1	1	2	238.7	Tb09.160.4210	Tb927.9.5700	hypothetical protein, conserved
1064	-1.4	4.87	0.7	1	1	1	75.2	Tb927.5.700	Tb927.5.700	F-box-like, putative
1123	-1.3	4.87	1.8	3	1	1	56.7	Tb927.7.4100	Tb927.7.4100	Domain of unknown function (DUF4201), putative
1241	-1.1	4.87	3.1	6	1	1	47.6	Tb927.10.15310	Tb927.10.15310	hypothetical protein, conserved
1275	-1	4.87	1.7	3	1	1	76.4	Tb09.211.0180	Tb927.9.8200	Pescadillo N-terminus/BRCA1 C Terminus (BRCT) domain containing protein, putative
1268	-1	4.87	0.5	1	1	1	187.9	Tb927.1.3880	Tb927.1.3880	Fusaric acid resistance protein-like, putative
498	-19.3	4.86	11	17	2	3	32.6	Tb09.160.1220	Tb927.9.2560	TLC domain containing protein, putative
660	-9.9	4.86	6	12	2	3	66.6	Tb927.10.8830	Tb927.10.8830	Flagellum attachment zone protein 5
724	-8	4.86	5	8	2	2	41.2	Tb927.7.360	Tb927.7.360	hypothetical protein, conserved
747	-5.9	4.86	2	3	1	2	48.5	Tb927.10.16120	Tb927.10.16120	inosine-5'-monophosphate dehydrogenase
842	-2.8	4.86	5	8	1	2	24.6	Tb927.3.4650	Tb927.3.4650	C-8 sterol isomerase, putative
871	-2.4	4.86	1.6	3	1	2	74.6	Tb927.8.2520	Tb927.8.2520	acetyl-CoA synthetase, putative
895	-2.2	4.86	2.1	3	1	2	37.8	Tb927.3.750	Tb927.3.750	SET domain containing protein, putative
985	-1.7	4.86	1.3	2	1	1	60.7	Tb927.10.620	Tb927.10.620	hypothetical protein, conserved
1116	-1.3	4.86	2.6	4	1	1	60.8	Tb927.7.6300	Tb927.7.6300	WD domain, G-beta repeat, putative
1259	-1.1	4.86	0.2	0	1	1	270.5	Tb927.4.420	Tb927.4.420	phosphatidylinositol 4-kinase, putative
616	-11.6	4.85	4.9	9	2	3	52.9	Tb927.8.6410	Tb927.8.6410	beta-ketoacyl-ACP reductase 3, putative
667	-9.7	4.85	4.2	7	2	2	65	Tb927.6.5080	Tb927.6.5080	Protein of unknown function (DUF3808), putative
733	-7.6	4.85	3.8	5	1	1	47.7	Tb11.02.4470	Tb927.11.6620	Nucleolar protein 47
736	-7.1	4.85	3.6	10	1	2	37.6	Tb927.6.1930	Tb927.6.1930	SAM domain (Sterile alpha motif), putative
755	-5.3	4.85	2.9	4	1	2	50	Tb927.2.4710	Tb927.2.4710	RNA-binding protein, putative
850	-2.7	4.85	4.1	6	1	2	23.4	Tb927.8.2290	Tb927.8.2290	hypothetical protein, conserved
939	-1.9	4.85	1.6	2	1	2	97.8	Tb11.55.0012	Tb927.11.1680	vesicular-fusion protein SEC18, putative
988	-1.7	4.85	2.7	3	1	2	45.5	Tb11.12.0011	Tb927.11.8770	ATP-dependent RNA helicase FAL1, putative
1068	-1.4	4.85	3.5	6	1	1	22.3	Tb09.160.1100	Tb927.9.2390	hypothetical protein, conserved
1082	-1.4	4.85	1.7	3	1	1	58.5	Tb927.5.1230	Tb927.5.1230	hypothetical protein, conserved
1141	-1.3	4.85	4.4	7	1	2	24.9	Tb927.8.7720	Tb927.8.7720	hypothetical protein, conserved
1138	-1.3	4.85	1.6	2	1	1	53.4	Tb11.01.1960	Tb927.11.10200	hypothetical protein, conserved
1269	-1	4.85	0.5	1	1	1	146.8	Tb927.5.1010	Tb927.5.1010	hypothetical protein, conserved
574	-14.2	4.84	7.5	11	2	4	39.7	Tb927.3.3610	Tb927.3.3610	peroxisomal targeting signal 2 receptor, putative
860	-2.6	4.84	0.6	1	1	2	164.9	Tb927.8.6940	Tb927.8.6940	hypothetical protein, conserved
954	-1.8	4.84	5.6	12	1	2	19.8	Tb927.7.3900	Tb927.7.3900	vacuolar transporter chaperone, putative
1117	-1.3	4.84	0.7	1	1	1	103	Tb927.3.2430	Tb927.3.2430	Alsin, putative
1183	-1.2	4.84	2.5	6	1	1	23	Tb09.v1.0420	Tb927.9.7830	tRNA import complex component, putative
1181	-1.2	4.84	1	1	1	1	102.4	Tb11.01.1280	Tb927.11.9520	DNA topoisomerase III, putative
1232	-1.1	4.84	1.6	2	1	1	50.1	Tb927.10.4940	Tb927.10.4940	Nuclear Dbf2-related kinase
626	-11	4.83	3.3	5	2	2	79.8	Tb927.5.2570	Tb927.5.2570	eukaryotic translation initiation factor 3 subunit b
787	-4	4.83	5.4	7	1	3	25.1	Tb11.01.4860	Tb927.11.13280	mitochondrial RNA binding protein 2
807	-3.5	4.83	4.2	6	1	2	30.3	Tb11.01.1290	Tb927.11.9530	14-3-3 protein 1
844	-2.8	4.83	5.1	6	1	2	22	Tb11.01.5320	Tb927.11.13750	Ras-related protein Rab4
654	-10	4.82	7.4	9	2	3	39.3	Tb927.3.3200	Tb927.3.3200	Domain of unknown function (DUF4586), putative
751	-5.7	4.82	2.7	3	1	2	33.7	Tb927.4.3620	Tb927.4.3620	serine threonine-protein phosphatase PP1, putative
791	-3.9	4.82	1.4	2	1	2	80.5	Tb11.52.0003	Tb927.11.12850	oligopeptidase b
841	-2.8	4.82	9	16	1	2	17.1	Tb927.3.1690	Tb927.3.1690	Mitochondrial ATP synthase subunit, putative
904	-2.1	4.82	12	21	1	1	16.3	Tb11.03.0115	Tb927.11.1000	kinetoplastid kinetochore protein 16
1012	-1.6	4.82	4.2	9	1	2	29.9	Tb927.10.700	Tb927.10.700	hypothetical protein, conserved
997	-1.6	4.82	2.6	5	1	1	39.9	Tb927.10.12690	Tb927.10.12690	hypothetical protein, conserved
1018	-1.6	4.82	2.8	4	1	1	54	Tb927.10.3610	Tb927.10.3610	hypothetical protein, conserved
1134	-1.3	4.82	2.7	4	1	1	33.4	Tb927.8.1030	Tb927.8.1030	chaperone protein DnaJ, putative
483	-20	4.81	3	6	2	3	107.8	Tb11.02.0810	Tb927.11.3300	Spindle assembly abnormal 4
849	-2.7	4.81	0.7	1	1	1	110	Tb927.1.2570	Tb927.1.2570	coatomer beta subunit
883	-2.3	4.81	2.4	6	1	1	46.7	Tb927.2.5970	Tb927.2.5970	hypothetical protein, conserved
1198	-1.2	4.81	2.1	3	1	1	37	Tb927.7.4860	Tb927.7.4860	kinetoplastid kinetochore protein 13
618	-11.4	4.8	4.8	7	2	2	64.3	Tb927.3.1010	Tb927.3.1010	hypothetical protein, conserved
752	-5.5	4.8	5	8	1	2	31.3	Tb11.03.0530	Tb927.11.550	Suppressor of clathrin deficiency 6, putative
817	-3.2	4.8	17	29	1	2	5.3	Tb09.160.3340	#N/A	#N/A
840	-2.8	4.8	11	14	1	2	12.2	Tb927.10.1580	Tb927.10.1580	MICOS complex subunit MIC10-1
870	-2.5	4.8	4.9	12	1	1	23	Tb927.6.5050	Tb927.6.5050	V-type ATPase, C subunit, putative
963	-1.8	4.8	0.6	1	1	1	125.6	Tb927.4.4500	Tb927.4.4500	hypothetical protein, conserved
998	-1.6	4.8	1.7	2	1	1	64.9	Tb927.10.6780	Tb927.10.6780	vacuolar protein sorting-associated protein 45, putative
1052	-1.4	4.8	2	3	1	1	45.6	Tb11.1380	Tb11.1380	hypothetical protein, conserved
1189	-1.2	4.8	6.2	8	1	1	29.9	Tb927.5.3970	Tb927.5.3970	adenylate kinase, putative
651	-10.2	4.79	3.5	6	2	2	64.3	Tb11.02.0570	Tb927.11.3070	ribosome assembly protein RRB1, putative
740	-6.4	4.79	1.7	2	1	2	78.1	Tb927.10.3100	Tb927.10.3100	glycerol-3-phosphate acyltransferase, putative
789	-4	4.79	3.3	5	1	2	31.6	Tb927.10.7500	Tb927.10.7500	fibrillarin
812	-3.4	4.79	4	5	1	1	27.8	Tb11.02.4870	Tb927.11.7020	proteasome alpha 7 subunit, putative
845	-2.8	4.79	5.6	16	1	2	26.3	Tb11.02.5470	Tb927.11.7480	vacuolar type h+ ATPase subunit, putative
896	-2.2	4.79	1.3	2	1	1	62.6	Tb927.10.7550	Tb927.10.7550	hypothetical protein, conserved
969	-1.7	4.79	1.7	3	1	1	59.4	Tb927.6.910	Tb927.6.910	SET domain containing protein, putative
1005	-1.6	4.79	1.4	2	1	1	69.1	Tb927.10.770	Tb927.10.770	RF-1 domain containing protein, putative
1177	-1.2	4.79	2.1	3	1	1	33.8	Tb927.3.5150	Tb927.3.5150	exonuclease, putative
1197	-1.2	4.79	0.9	1	1	1	168.1	Tb927.10.1910	Tb927.10.1910	STE/STE11 serine/threonine-protein kinase, putative
487	-19.6	4.78	3.3	5	2	3	77.2	Tb927.7.6970	Tb927.7.6970	paraflagellar rod protein, putative
565	-14.8	4.78	3	4	2	2	125.7	Tb09.160.0750	Tb927.9.1940	hypothetical protein, conserved
694	-9	4.78	8.8	11	2	2	37.2	Tb927.7.2160	Tb927.7.2160	hypothetical protein, conserved
803	-3.6	4.78	10	58	1	1	11.6	Tb927.3.5350	Tb927.3.5350	hypothetical protein, conserved
1027	-1.5	4.78	3.1	14	1	1	29.6	Tb05.5K5.170	Tb05.5K5.170	elongation of very long chain fatty acids protein, putative
1042	-1.5	4.78	1.1	2	1	1	47.5	Tb927.7.7340	Tb927.7.7340	hypothetical protein, conserved
1254	-1.1	4.78	2.5	4	1	1	49.2	Tb927.10.540	Tb927.10.540	ATP-dependent RNA helicase SUB2, putative
1247	-1.1	4.78	1	1	1	1	76.9	Tb927.3.1740	Tb927.3.1740	hypothetical protein, conserved
819	-3.1	4.77	3.1	4	1	2	42.6	Tb927.5.4150	Tb927.5.4150	hypothetical protein, conserved
837	-2.8	4.77	0.5	1	1	1	192.3	Tb11.02.3950	Tb927.11.6120	ABC transporter, putative
951	-1.9	4.77	5.9	10	1	1	22.3	Tb927.7.5460	Tb927.7.5460	exosome-associated protein 3
1030	-1.5	4.77	2.6	4	1	1	35.9	Tb09.211.0010	Tb927.9.7950	hypothetical protein
1221	-1.1	4.77	0.3	0	1	1	473.5	Tb11.01.0390	Tb927.11.8160	dynein heavy chain, putative
754	-5.3	4.76	4.6	14	1	1	24.1	Tb09.160.0530	Tb927.9.1610	CDP-diacylglycerol--inositol 3-phosphatidyltransferase, putative
935	-1.9	4.76	2	3	1	1	50.1	Tb09.160.4700	Tb927.9.6450	peroxisomal membrane protein (Pex16), putative
1178	-1.2	4.76	2.8	4	1	1	57.8	Tb927.7.6240	Tb927.7.6240	hypothetical protein, conserved
1227	-1.1	4.76	0.9	1	1	1	172.4	Tb927.7.6640	Tb927.7.6640	hypothetical protein, conserved
664	-9.8	4.75	9.3	10	2	3	32.4	Tb11.01.4030	Tb927.11.12210	Domain of unknown function (DUF4586), putative
900	-2.2	4.75	3	5	1	1	30.1	Tb11.01.4850	Tb927.11.13270	hypothetical protein, conserved
922	-2	4.75	10	12	1	1	10.7	Tb09.211.4155	Tb927.9.13310	Yos1-like, putative
1025	-1.5	4.75	1.5	3	1	1	70.7	Tb11.02.3080	Tb927.11.5410	SUMO-interacting motif-containing protein
1107	-1.3	4.75	5.7	7	1	1	29.2	Tb927.7.6210	Tb927.7.6210	hypothetical protein, conserved
1176	-1.2	4.75	2.1	2	1	1	31.1	Tb927.3.2980	Tb927.3.2980	mitochondrial carrier protein
675	-9.5	4.74	4.9	8	2	2	53.1	Tb11.01.4230	Tb927.11.12410	kinetoplastid kinetochore protein 10
769	-4.6	4.74	1.1	1	1	2	126.1	Tb927.1.2100	Tb927.1.2100	Calpain-like protein 1.1
793	-3.8	4.74	1.7	2	1	1	71.7	Tb11.01.2740	Tb927.11.10960	2OG-Fe(II) oxygenase superfamily, putative
859	-2.6	4.74	9	15	1	1	21.2	Tb927.5.1710	Tb927.5.1710	ATP synthase F(0) complex subunit B, mitochondrial, putative
1001	-1.6	4.74	5.1	13	1	1	17.4	Tb927.8.1790	Tb927.8.1790	hypothetical protein, conserved
1057	-1.4	4.74	4	5	1	2	17.2	Tb09.211.1520	#N/A	#N/A
1143	-1.2	4.74	1.4	2	1	1	47.2	Tb11.52.0016	Tb927.11.12980	hypothetical protein, conserved
1196	-1.2	4.74	1.3	2	1	1	78.1	Tb927.4.200	Tb927.4.200	retrotransposon hot spot protein 1 (RHS1), putative
634	-10.9	4.73	1.9	3	1	2	51	Tb927.5.286b	Tb927.5.286b	adenosine transporter 1
756	-5.3	4.73	2.3	5	1	2	67.6	Tb11.02.4420	Tb927.11.6570	Nodulin-like, putative
861	-2.6	4.73	1.3	2	1	1	102.4	Tb927.10.2380	Tb927.10.2380	Tetratricopeptide repeat, putative
989	-1.7	4.73	0.6	1	1	1	138.1	Tb927.6.5110	Tb927.6.5110	damage-specific DNA binding protein, putative
1032	-1.5	4.73	1.9	3	1	1	51.9	Tb11.v4.0029	Tb927.11.20300	variant surface glycoprotein (VSG), putative
1060	-1.4	4.73	1.6	3	1	1	91.2	Tb927.10.12440	Tb927.10.12440	kinesin, putative
1106	-1.3	4.73	1.1	1	1	1	121.2	Tb11.01.4630	Tb927.11.13060	translation-associated element 2, putative
1207	-1.1	4.73	3	5	1	1	28.2	Tb927.10.16140	Tb927.10.16140	Adenylate/guanylate cyclase, putative
1257	-1.1	4.73	2.9	4	1	1	57.7	Tb927.5.3010	Tb927.5.3010	Guide RNA binding complex protein 6
599	-12.3	4.72	11	18	2	3	40.1	Tb927.10.3330	Tb927.10.3330	DDRGK domain containing protein, putative
704	-8.7	4.72	2.1	3	2	2	127.3	Tb927.10.1270	Tb927.10.1270	mismatch repair protein, putative
714	-8.2	4.72	3.6	5	2	2	53	Tb11.02.0350	Tb927.11.2750	Present in the outer mitochondrial membrane proteome 12
784	-4.1	4.72	3.2	6	1	2	41.6	Tb927.10.430	Tb927.10.430	peroxidase, putative
1234	-1.1	4.72	3.2	5	1	1	29.2	Tb11.02.4700	Tb927.11.6870	14-3-3 protein 2
1236	-1.1	4.72	1.7	2	1	1	55.3	Tb927.5.780	Tb927.5.780	hypothetical protein, conserved
706	-8.7	4.71	2	3	2	2	129.8	Tb927.10.7290	Tb927.10.7290	Flagellar Member 2
1007	-1.6	4.71	2	2	1	1	49.1	Tb927.7.2550	Tb927.7.2550	proteasome regulatory ATPase subunit 5
1202	-1.2	4.71	0.4	1	1	1	270	Tb927.8.540	Tb927.8.540	N-terminal region of Chorein, a TM vesicle-mediated sorter, putative
1273	-1	4.71	3.2	4	1	1	31.7	Tb927.8.4830	Tb927.8.4830	u1 small nuclear ribonucleoprotein 70 kDa
566	-14.7	4.7	9.2	16	2	2	30.7	Tb11.02.2530	Tb927.11.4920	hypothetical protein, conserved
734	-7.4	4.7	2.3	4	1	3	56.7	Tb927.5.2430	Tb927.5.2430	membrane transporter protein, putative
920	-2	4.7	1.2	2	1	1	88.5	Tb11.01.4920	Tb927.11.13340	hypothetical protein, conserved
1097	-1.4	4.7	3.5	7	1	1	47.2	Tb927.3.2110	Tb927.3.2110	Mitochondrial import inner membrane translocase subunit TIM50
1157	-1.2	4.7	2.7	4	1	1	49.2	Tb11.02.0530	Tb927.11.3030	phosphoribosylpyrophosphate synthetase, putative
419	-24.6	4.69	7	21	2	4	33.2	Tb927.8.4150	Tb927.8.4150	rhomboid-like protein
742	-6.1	4.69	1.5	2	1	3	134.4	Tb927.10.11080	Tb927.10.11080	paraflagellar rod protein
774	-4.5	4.69	1.2	2	1	2	86.9	Tb927.7.6310	Tb927.7.6310	polo-like protein kinase
775	-4.4	4.69	3.8	4	1	2	34.8	Tb927.10.6820	Tb927.10.6820	hypothetical protein, conserved
976	-1.7	4.69	2	4	1	1	40.6	Tb927.6.3000	Tb927.6.3000	sphingolipid delta 4 desaturase, putative
1049	-1.5	4.69	6.8	13	1	1	25.1	Tb927.3.4250	Tb927.3.4250	hypothetical protein, conserved
1078	-1.4	4.69	0.8	1	1	1	171	Tb927.8.2390	Tb927.8.2390	hypothetical protein, conserved
1203	-1.2	4.69	2.7	4	1	1	46.5	Tb11.01.3410	Tb927.11.11580	hypothetical protein, conserved
846	-2.8	4.68	5.4	8	1	1	31.3	Tb927.4.4690	Tb927.4.4690	hypothetical protein, conserved
878	-2.4	4.68	3.9	9	1	2	31	Tb927.2.2500	Tb927.2.2500	hypothetical protein, conserved
1105	-1.3	4.68	3.6	5	1	1	31.3	Tb09.211.4500	Tb927.9.13770	proteasome complex subunit Rpn13 ubiquitin receptor, putative
650	-10.3	4.67	11	19	2	2	24	Tb11.01.5280	Tb927.11.13710	hypothetical protein, conserved
907	-2.1	4.67	0.8	2	1	1	132.2	Tb11.01.7670	Tb927.11.16010	hypothetical protein, conserved
943	-1.9	4.67	2.3	3	1	1	65.2	Tb927.5.3050	Tb927.5.3050	poly(adp-ribose) polymerase
962	-1.8	4.67	1.1	2	1	1	107.3	Tb927.1.3290	Tb927.1.3290	hypothetical protein, conserved
1037	-1.5	4.67	1.3	2	1	1	92.1	Tb927.4.4550	Tb927.4.4550	hypothetical protein, conserved
1092	-1.4	4.67	2.9	3	1	1	24	Tb927.10.12930	Tb927.10.12930	hypothetical protein, conserved
1185	-1.2	4.67	2.4	3	1	2	92.8	Tb927.10.14480	Tb927.10.14480	hypothetical protein, conserved
785	-4.1	4.66	3.5	6	1	3	41.7	Tb11.03.0110	Tb927.11.1010	chaperone protein DnaJ, putative
947	-1.9	4.66	1.1	2	1	1	58.9	Tb927.6.2010	Tb927.6.2010	acyl-CoA synthetase, putative
986	-1.7	4.66	3.1	4	1	2	48.6	Tb09.211.3680	Tb927.9.12730	chaperone protein DnaJ, putative
1061	-1.4	4.66	1.8	3	1	1	42.8	Tb927.8.6780	Tb927.8.6780	hypothetical protein, conserved
1055	-1.4	4.66	1.3	2	1	1	92.2	Tb927.7.6910	Tb927.7.6910	Phosphatidylinositol 4-phosphate 5-kinase, putative
1063	-1.4	4.66	1	2	1	1	65	Tb927.5.3710	Tb927.5.3710	Inositol phosphosphingolipids phospholipase C
1113	-1.3	4.66	5.7	6	1	1	15.1	HBA_HUMAN	#N/A	Hemoglobin subunit alpha; Alpha-globin; Hemoglobin alpha chain;
1130	-1.3	4.66	1	1	1	1	53.2	Tb927.3.3460	Tb927.3.3460	succinate dehydrogenase flavoprotein subunit, putative
1167	-1.2	4.66	0.8	1	1	1	108.4	Tb11.02.4640	Tb927.11.6810	tubulin-tyrsoine ligase-like protein, putative
668	-9.7	4.65	2.4	3	2	2	116.3	Tb927.8.2640	Tb927.8.2640	ubiquitin-activating enzyme E1, putative
698	-8.9	4.65	4.1	7	2	2	69	Tb927.7.3040	Tb927.7.3040	F-box and WD40 domain containing protein
931	-2	4.65	1.3	2	1	1	89.3	Tb11.01.4270	Tb927.11.12430	cell division cycle phosphatase 14, putative
942	-1.9	4.65	1.2	2	1	1	55.5	Tb927.3.1700	Tb927.3.1700	diacylglycerol acyltransferase, putative
1069	-1.4	4.65	5	7	1	1	37.4	Tb11.01.4780	Tb927.11.13210	hypothetical protein, conserved
1146	-1.2	4.65	0.7	1	1	1	120.8	Tb927.1.1670	Tb927.1.1670	ARM-like helical domain-containing protein
758	-5.3	4.64	5.6	6	1	2	22.4	Tb927.7.1630	Tb927.7.1630	hypothetical protein, conserved
916	-2	4.64	3.9	4	1	2	35.5	Tb11.01.0330	Tb927.11.8220	aurora B kinase
1101	-1.3	4.64	6	9	1	2	57.3	Tb927.5.4950	Tb927.5.4950	variant surface glycoprotein (VSG, atypical), putative
1171	-1.2	4.64	3.6	6	1	1	26.4	Tb927.4.1890	Tb927.4.1890	hypothetical protein, conserved
1218	-1.1	4.64	0.8	1	1	1	146.6	Tb09.211.4730	Tb927.9.14190	hypothetical protein, conserved
790	-4	4.63	3	6	1	2	47.8	Tb09.211.0140	Tb927.9.8160	chaperone protein DnaJ, putative
801	-3.6	4.63	3.4	4	1	2	35.9	Tb927.5.3820	Tb927.5.3820	aspartate carbamoyltransferase, putative
899	-2.2	4.63	2.8	5	1	1	35.9	Tb927.5.3700	Tb927.5.3700	hypothetical protein, conserved
1085	-1.4	4.63	0.8	1	1	1	103.8	Tb927.7.6390	Tb927.7.6390	SUMO-interacting motif-containing protein
1120	-1.3	4.63	3.4	5	1	1	33	Tb927.6.2670	Tb927.6.2670	RNA decapping enzyme
1182	-1.2	4.63	4	6	1	1	42.1	Tb927.5.3910	Tb927.5.3910	small nuclear RNA-activating protein
1163	-1.2	4.63	2.8	4	1	1	60.7	Tb11.02.3160	Tb927.11.5480	phosphotransferase, putative
1174	-1.2	4.63	0.7	1	1	1	121.2	Tb927.10.7280	Tb927.10.7280	pre-mRNA splicing factor ATP-dependent RNA helicase, putative
936	-1.9	4.62	4.2	9	1	2	19	Tb09.211.1940	Tb927.9.10560	Archaic Translocase of outer membrane 19 kDa subunit
1188	-1.2	4.62	0.4	1	1	1	222	Tb11.02.3520	Tb927.11.5770	hypothetical protein, conserved
1264	-1	4.62	2.8	4	1	1	71.3	Tb927.8.5990	Tb927.8.5990	NLE (NUC135) domain/WD domain, G-beta repeat, putative
934	-1.9	4.61	8.6	15	1	1	20.6	Tb11.01.1700	Tb927.11.9940	hypothetical protein, conserved
1006	-1.6	4.61	2.1	3	1	2	83	Tb927.8.1700	Tb927.8.1700	hypothetical protein, conserved
1039	-1.5	4.61	0.7	1	1	1	164.3	Tb927.8.6070	Tb927.8.6070	Trypanosome basal body component protein
1186	-1.2	4.61	1.4	2	1	1	83.4	Tb927.1.4520	Tb927.1.4520	Zinc finger, C3HC4 type (RING finger), putative
743	-6.1	4.6	2.7	3	1	2	58.2	Tb09.211.3500	Tb927.9.12500	Present in the outer mitochondrial membrane proteome 7
767	-4.9	4.6	3.3	7	1	2	37.3	Tb927.7.640	Tb927.7.640	hypothetical protein, conserved
770	-4.6	4.6	3.8	6	1	2	46.9	Tb09.211.3880	Tb927.9.12980	Alpha/beta hydrolase family, putative
778	-4.2	4.6	2	3	1	1	60.1	Tb11.02.4390	Tb927.11.6540	hypothetical protein, conserved
818	-3.2	4.6	2.1	3	1	1	46.7	Tb09.160.3960	Tb927.9.5440	actin, putative
1248	-1.1	4.6	2.1	3	1	1	38	Tb11.01.5960	Tb927.11.14360	mitochondrial carrier protein
827	-3	4.59	4.6	7	1	1	26.8	Tb927.5.3350	Tb927.5.3350	iron superoxide dismutase A, mitochondrial
1151	-1.2	4.59	2.3	2	1	1	97.5	Tb927.7.6590	Tb927.7.6590	hypothetical protein, conserved
772	-4.5	4.58	0.8	1	1	1	122.7	Tb927.4.3890	Tb927.4.3890	ATP-dependent RNA helicase, putative
875	-2.4	4.58	0.7	1	1	1	123.8	Tb927.7.2330	Tb927.7.2330	Protein of unknown function (DUF1663), putative
1103	-1.3	4.58	1.3	2	1	1	110.2	Tb927.10.3310	Tb927.10.3310	Component of motile flagella 76b
1153	-1.2	4.58	4	6	1	1	33.8	Tb11.02.0140	Tb927.11.2540	hypothetical protein, conserved
1184	-1.2	4.58	0.4	1	1	1	131.2	Tb927.10.11780	Tb927.10.11780	hypothetical protein, conserved
1190	-1.2	4.58	0.2	0	1	1	208.5	Tb09.160.1290	Tb927.9.2630	hypothetical protein, conserved
1244	-1.1	4.58	0.8	1	1	1	158.6	Tb927.7.4900	Tb927.7.4900	5'-3' exoribonuclease A
1265	-1	4.58	3.8	5	1	1	32.3	Tb09.211.3240	Tb927.9.12170	leucine-rich repeat protein (LRRP), putative
643	-10.5	4.57	8.2	14	1	2	22.1	Tb927.10.15220	Tb927.10.15220	hypothetical protein, conserved
926	-2	4.57	8.7	13	1	1	12.9	Tb927.7.4060	Tb927.7.4060	cysteine peptidase, Clan CA, family C2, putative
1260	-1.1	4.57	0.6	1	1	1	194.6	Tb927.5.1680	Tb927.5.1680	hypothetical protein, conserved
798	-3.7	4.56	4.5	6	1	2	29.3	Tb927.10.6030	Tb927.10.6030	proteasome subunit alpha type-1, putative
953	-1.8	4.56	5.7	8	1	2	32.7	Tb927.7.6990	Tb927.7.6990	hypothetical protein, conserved
1029	-1.5	4.56	2.2	3	1	1	46.7	Tb11.03.0230	Tb927.11.900	isocitrate dehydrogenase, putative
1122	-1.3	4.56	3.8	7	1	1	34.9	Tb09.211.1040	Tb927.9.9420	hypothetical protein, conserved
1225	-1.1	4.56	0.7	1	1	1	216.7	Tb927.3.2620	Tb927.3.2620	hypothetical protein, conserved
744	-5.9	4.55	4.3	7	1	2	29.9	Tb927.7.6660	Tb927.7.6660	chaperone protein DnaJ, putative
760	-5.2	4.55	3.9	5	1	2	35.7	Tb09.211.3200	Tb927.9.12140	mitochondrial carrier protein
792	-3.9	4.55	3.6	5	1	2	37.6	Tb927.10.7090	Tb927.10.7090	Alternative oxidase, mitochondrial
857	-2.6	4.55	3.1	4	1	1	30.3	Tb927.4.4040	Tb927.4.4040	hypothetical protein, conserved
959	-1.8	4.55	5.8	8	1	1	12.6	Tb927.3.2880	Tb927.3.2880	Mitochondrial ATP synthase subunit, putative
1066	-1.4	4.55	1.3	2	1	1	69.3	Tb11.02.3800	Tb927.11.5990	LSU ribosomal protein, mitochondrial, putative
1112	-1.3	4.55	3.2	4	1	1	70.6	Tb927.3.4560	Tb927.3.4560	5'-AMP-activated protein kinase catalytic subunit alpha, putative
1278	-1	4.55	2.3	8	1	1	41.1	Tb11.01.0720	Tb927.11.8990	cation transporter, putative
768	-4.8	4.54	2.3	6	1	2	62	Tb11.1390	Tb11.1390	hypothetical protein, conserved
880	-2.3	4.54	2.2	5	1	1	50.2	Tb11.01.7500	Tb927.11.15840	L-Lysine transport protein, putative
908	-2.1	4.54	5.2	7	1	1	38.7	Tb927.3.4440	Tb927.3.4440	hypothetical protein, conserved
960	-1.8	4.54	1.7	2	1	2	51.5	Tb927.1.4800	Tb927.1.4800	hypothetical protein, conserved
1017	-1.6	4.54	1	2	1	1	86.5	Tb11.01.0530	Tb927.11.8010	DNA repair protein, putative
1038	-1.5	4.54	1.4	4	1	1	40.9	Tb927.10.550	Tb927.10.550	hypothetical protein, conserved
1200	-1.2	4.54	1.2	1	1	1	56.7	Tb11.02.2210	Tb927.11.4610	protein kinase A regulatory subunit
905	-2.1	4.53	2.9	4	1	1	34.2	Tb927.2.2220	Tb927.2.2220	hypothetical protein, conserved
1077	-1.4	4.53	4.9	7	1	1	41.6	Tb927.3.2830	Tb927.3.2830	brix domain containing protein, putative
1224	-1.1	4.53	2.1	3	1	1	61.1	Tb927.7.4300	Tb927.7.4300	F-box domain containing protein, putative
1243	-1.1	4.53	0.7	1	1	1	186.7	Tb09.211.4810	Tb927.9.14280	hypothetical protein, conserved
1274	-1	4.53	0.9	1	1	1	132.8	Tb927.4.450	Tb927.4.450	coatomer alpha subunit, putative
882	-2.3	4.52	2.5	3	1	1	45.5	Tb11.02.3370	Tb927.11.5660	hypothetical protein, conserved
1036	-1.5	4.52	0.8	1	1	1	133.8	Tb11.01.2440	Tb927.11.10670	glycosyl hydrolase, putative
1079	-1.4	4.52	1.8	2	1	2	77.5	Tb927.10.10410	Tb927.10.10410	DNA replication licensing factor MCM8, putative
757	-5.3	4.51	10	19	1	1	11.3	Tb927.10.11030	Tb927.10.11030	Archaic translocase of outer membrane 11 kDa subunit
974	-1.7	4.51	3.2	4	1	1	79.9	Tb927.10.7890	Tb927.10.7890	hypothetical protein, conserved
1110	-1.3	4.51	1.7	2	1	1	81.1	Tb927.10.14570	Tb927.10.14570	kinesin motor domain containing protein, putative
1270	-1	4.51	3.1	5	1	1	36.7	Tb10.v4.0213	Tb10.v4.0213	expression site-associated protein 1 (ESAG1), putative
697	-9	4.5	7.4	12	2	2	51	Tb927.8.5370	Tb927.8.5370	hypothetical protein, conserved
773	-4.5	4.5	4.7	8	1	2	33.8	Tb927.10.2250	Tb927.10.2250	ubiquitin-conjugating enzyme variant Kua homologue, putative
786	-4	4.5	1.5	2	1	1	68.1	Tb11.01.5910	Tb927.11.14300	Dynein intermediate chain, axonemal
824	-3	4.5	3.7	5	1	1	32.2	Tb11.01.0110	Tb927.11.8450	Amastin surface glycoprotein, putative
1047	-1.5	4.5	2.2	3	1	1	66.9	Tb09.211.3230	Tb927.9.12160	hypothetical protein, conserved
1090	-1.4	4.5	0.6	1	1	1	155.4	Tb927.5.3160	Tb927.5.3160	CMGC/CLK family protein kinase, putative
1246	-1.1	4.5	1.8	3	1	1	101.4	Tb11.01.3730	Tb927.11.11880	conserved protein
828	-3	4.49	2.7	4	1	1	50.8	Tb09.211.2700	Tb927.9.11540	hypothetical protein, conserved
949	-1.9	4.49	0.6	1	1	1	88.8	Tb927.4.2730	Tb927.4.2730	kinesin, putative
1033	-1.5	4.49	1.5	2	1	1	71.3	Tb11.01.7110	Tb927.11.15470	methionyl-tRNA formyltransferase
1127	-1.3	4.49	1.9	3	1	1	29.3	Tb927.6.4070	Tb927.6.4070	hypothetical protein, conserved
1205	-1.2	4.49	1.7	2	1	1	70.1	Tb09.211.5015	Tb927.9.14660	SLACS reverse transcriptase, putative (pseudogene)
921	-2	4.48	3.8	6	1	1	29.9	Tb927.8.4760	Tb927.8.4760	kinetoplastid kinetochore protein 20
710	-8.4	4.47	4.3	9	2	2	126.8	Tb927.8.2380	Tb927.8.2380	ABC transporter, putative
833	-2.9	4.47	1.9	3	1	1	72.6	Tb927.3.1590	Tb927.3.1590	mitochondrial RNA binding complex 1 subunit
830	-2.9	4.47	1.7	2	1	1	74.7	Tb11.02.0620	Tb927.11.3120	nucleolar GTP-binding protein 1
973	-1.7	4.47	5.4	8	1	1	20.9	Tb927.7.3140	Tb927.7.3140	hypothetical protein, conserved
1019	-1.5	4.47	0.9	1	1	1	107.8	Tb927.10.2060	Tb927.10.2060	hypothetical protein, conserved
1084	-1.4	4.47	2.5	4	1	1	105.1	Tb927.7.5050	Tb927.7.5050	hypothetical protein, conserved
1093	-1.4	4.47	1.9	3	1	1	104	Tb927.4.4060	Tb927.4.4060	hypothetical protein, conserved
1235	-1.1	4.47	20	44	1	1	10.9	Tb927.4.1830	Tb927.4.1830	Urm1 (Ubiquitin related modifier), putative
1255	-1.1	4.47	1.2	2	1	1	65.6	Tb927.10.2230	Tb927.10.2230	NADPH:adrenodoxin oxidoreductase, mitochondrial, putative
781	-4.1	4.46	1.6	2	1	1	99.1	Tb927.10.10850	Tb927.10.10850	Protein argonaute-1
1016	-1.6	4.46	2.3	3	1	1	60	Tb927.5.2150	Tb927.5.2150	hypothetical protein, conserved
1062	-1.4	4.46	1.9	3	1	1	67	Tb927.2.3730	Tb927.2.3730	hypothetical protein, conserved
862	-2.6	4.45	5.7	9	1	1	22.8	Tb09.160.1120	Tb927.9.2420	hypothetical protein, conserved
928	-2	4.45	1.9	4	1	1	66.9	Tb927.3.3670	Tb927.3.3670	Triple RNA binding domain protein 3
1239	-1.1	4.45	14	16	1	1	16.6	Tb927.10.12460	Tb927.10.12460	Zinc finger, C3HC4 type (RING finger), putative
831	-2.9	4.44	2.9	3	1	1	34.4	Tb927.5.2380	Tb927.5.2380	hydrolase, alpha/beta fold family, putative
1011	-1.6	4.44	3.7	5	1	1	40.1	Tb927.5.3680	Tb927.5.3680	GPI-GlcNAc transferase complex, PIG-H component, putative
1058	-1.4	4.44	3.4	5	1	1	32.9	Tb09.v1.0380	Tb927.9.7770	spermidine synthase
1081	-1.4	4.44	1.3	2	1	1	92.2	Tb927.7.2970	Tb927.7.2970	ATP-dependent DEAD/H RNA helicase, putative
1216	-1.1	4.44	2.1	4	1	1	43.6	Tb927.2.4670	Tb927.2.4670	hypothetical protein, conserved
1281	-1	4.44	5.6	9	1	1	37.1	Tb927.10.13570	Tb927.10.13570	RNA-binding protein, putative
927	-2	4.43	2.2	3	1	1	46	Tb927.10.15720	Tb927.10.15720	proteasome regulatory non-ATP-ase subunit 9
999	-1.6	4.43	1.6	3	1	1	97.3	Tb927.7.6680	Tb927.7.6680	STE/STE11 serine/threonine-protein kinase, putative
1022	-1.5	4.43	1.2	2	1	1	62.8	Tb927.4.2790	Tb927.4.2790	kinetoplast ribosomal PPR-repeat containing protein 12
863	-2.5	4.42	2.7	5	1	1	34.2	Tb927.10.6840	Tb927.10.6840	hypothetical protein, conserved
1193	-1.2	4.42	4.1	7	1	1	25.1	Tb927.10.12630	Tb927.10.12630	hypothetical protein, conserved
1217	-1.1	4.42	2.5	3	1	1	51.7	Tb927.8.8310	Tb927.8.8310	chaperone protein DnaJ, putative
1240	-1.1	4.42	1.3	2	1	1	118.8	Tb927.10.12870	Tb927.10.12870	Basal body protein
1258	-1.1	4.42	0.5	1	1	1	106.9	Tb11.01.2250	Tb927.11.10480	PQQ-like domain/WD domain, G-beta repeat/Utp21 specific WD40 associated putative domain containing protein, putative
1279	-1	4.42	2	3	1	1	93	Tb927.10.11760	Tb927.10.11760	pumilio/PUF RNA binding protein 6
952	-1.8	4.41	2.4	3	1	1	110.4	Tb927.2.2090	Tb927.2.2090	SUMO-interacting motif-containing protein
957	-1.8	4.41	0.9	1	1	1	148	Tb927.10.13330	Tb927.10.13330	paraflagellar rod component, putative
1035	-1.5	4.41	0.6	1	1	1	213.7	Tb927.2.5870	Tb927.2.5870	hypothetical protein, conserved
1161	-1.2	4.41	2.8	4	1	1	80.4	Tb927.7.2030	Tb927.7.2030	retrotransposon hot spot protein 7 (RHS7), putative
915	-2.1	4.4	3.4	5	1	1	32.7	Tb927.7.5710	Tb927.7.5710	hypothetical protein, conserved
1059	-1.4	4.4	3.1	6	1	1	41.8	Tb927.7.3060	Tb927.7.3060	Tripartite Attachment Complex Protein 42
1131	-1.3	4.4	3.1	8	1	1	14.8	Tb09.211.2980	#N/A	#N/A
1210	-1.1	4.4	0.7	1	1	1	101.2	Tb927.3.3220	Tb927.3.3220	RNA polymerase-associated protein CTR9, putative
1284	-1	4.4	4.1	6	1	1	23.4	Tb927.3.5010	Tb927.3.5010	hypothetical protein, conserved
956	-1.8	4.39	4	6	1	1	33.6	Tb927.1.1580	Tb927.1.1580	electron transport protein SCO1/2, putative
1040	-1.5	4.39	1.6	3	1	1	68.2	Tb11.02.0960	Tb927.11.3470	endosomal integral membrane protein, putative
1054	-1.4	4.39	3.2	5	1	1	24.8	Tb927.5.750	Tb927.5.750	hypothetical protein, conserved
1148	-1.2	4.39	0.9	1	1	1	115.7	Tb927.3.4970	Tb927.3.4970	hypothetical protein, conserved
1214	-1.1	4.39	0.8	1	1	1	130.7	Tb927.8.2430	Tb927.8.2430	hypothetical protein, conserved
783	-4.1	4.38	5.3	7	1	1	26.5	Tb11.01.1820	Tb927.11.10060	Biotin--acetyl-CoA-carboxylase ligase, putative
911	-2.1	4.38	0.9	1	1	1	123.8	Tb927.6.3590	Tb927.6.3590	hypothetical protein, conserved
1229	-1.1	4.38	3.1	4	1	1	68.3	Tb927.7.5690	Tb927.7.5690	SUMO-interacting motif-containing protein
1215	-1.1	4.38	1.4	2	1	1	94.4	Tb927.2.3780	Tb927.2.3780	translation initiation factor IF-2, putative
1044	-1.5	4.37	5.3	6	1	1	34	Tb09.160.4670	Tb927.9.6420	hypothetical protein, conserved
1194	-1.2	4.37	0.5	1	1	1	450	Tb11.01.2430	Tb927.11.10660	Basal body protein
745	-5.9	4.36	2.4	4	1	2	45.9	Tb927.6.1960	Tb927.6.1960	glycosyltransferase family 28 protein, putative
826	-3	4.36	2.4	4	1	1	59.6	Tb927.6.3510	Tb927.6.3510	tRNA modification enzyme, putative
1149	-1.2	4.36	0.6	1	1	1	133.7	Tb927.2.5860	Tb927.2.5860	hypothetical protein, conserved
1172	-1.2	4.35	2	3	1	1	71.9	Tb11.02.1950	Tb927.11.4400	hypothetical protein, conserved
984	-1.7	4.34	4.9	6	1	1	33.6	Tb927.7.3890	Tb927.7.3890	hypothetical protein, conserved
1008	-1.6	4.34	5.3	7	1	2	70.1	Tb927.10.7010	Tb927.10.7010	hypothetical protein, conserved
1152	-1.2	4.34	1.3	2	1	1	97.5	Tb11.01.3740	Tb927.11.11900	Coatomer subunit gamma
1028	-1.5	4.32	2.2	3	1	1	55.9	Tb927.10.5210	Tb927.10.5210	TFIIH basal transcription factor subunit
887	-2.2	4.31	1.1	2	1	1	119.3	Tb927.8.840	Tb927.8.840	hypothetical protein, conserved
987	-1.7	4.31	3.3	5	1	1	51	Tb927.6.2570	Tb927.6.2570	SUMO-interacting motif-containing protein
1144	-1.2	4.3	1	2	1	1	154.2	Tb927.1.480	Tb927.1.480	leucine-rich repeat protein (LRRP), putative
749	-5.8	4.29	6.5	10	1	2	29	Tb11.02.1260	Tb927.11.3770	Dpy-30 motif containing protein, putative
780	-4.1	4.29	4	5	1	1	44.2	Tb927.3.5130	Tb927.3.5130	exonuclease, putative
821	-3.1	4.29	1.8	3	1	1	91.1	Tb927.7.4460	Tb927.7.4460	von Willebrand factor type A domain containing protein, putative
839	-2.8	4.29	11	17	1	1	11.2	Tb927.7.230	Tb927.7.230	40S ribosomal protein S33, putative
1283	-1	4.29	1.7	3	1	1	70	Tb11.01.4390	Tb927.11.12540	leucine-rich repeat protein (LRRP), putative
1024	-1.5	4.28	1.2	2	1	1	137.8	Tb927.7.7520	Tb927.7.7520	receptor-type adenylate cyclase GRESAG 4, putative
1226	-1.1	4.28	2.3	3	1	1	63.8	Tb927.8.5300	Tb927.8.5300	hypothetical protein, conserved
1223	-1.1	4.28	1.2	2	1	1	114	Tb927.8.5220	Tb927.8.5220	hypothetical protein, conserved
912	-2.1	4.27	1.2	2	1	1	96.1	Tb927.8.610	Tb927.8.610	hypothetical protein, conserved
1192	-1.2	4.27	1.7	3	1	1	77.5	Tb927.7.7210	Tb927.7.7210	Present in the outer mitochondrial membrane proteome 37
1041	-1.5	4.26	2.6	4	1	1	66.8	Tb927.3.1920	Tb927.3.1920	General negative regulator of transcription subunit 5
1282	-1	4.26	1.9	3	1	1	57.3	Tb927.8.5720	Tb927.8.5720	tRNA (guanine(37)-N1)-methyltransferase
815	-3.2	4.25	5.3	7	1	1	21.4	Tb927.8.7040	Tb927.8.7040	hypothetical protein, conserved
1073	-1.4	4.25	3.5	5	1	1	63.7	Tb927.3.3400	Tb927.3.3400	kinesin, putative
1166	-1.2	4.24	0.4	1	1	1	135.6	Tb927.10.16000	Tb927.10.16000	expression site-associated gene 4 (ESAG4) protein, putative
816	-3.2	4.23	13	15	1	1	9.6	Tb927.6.2700	Tb927.6.2700	small nuclear ribonucleoprotein Sm-E
903	-2.1	4.22	1.7	3	1	1	67.7	Tb09.v4.0013	Tb09.v4.0013	retrotransposon hot spot (RHS) protein, putative
1053	-1.4	4.22	1.6	2	1	1	49.4	Tb927.3.1940	Tb927.3.1940	TLP18.3, Psb32 and MOLO-1 founding proteins of phosphatase, putative
1175	-1.2	4.22	1.1	2	1	1	137.7	Tb11.01.0400	Tb927.11.8150	ULK family pseudokinase, putative
1212	-1.1	4.22	1.6	2	1	1	107.3	Tb927.10.7440	Tb927.10.7440	ATP-dependent RNA helicase MTR4
898	-2.2	4.21	9.3	10	1	1	14.6	Tb927.10.6070	Tb927.10.6070	universal minicircle sequence binding protein 1
1222	-1.1	4.21	8.3	12	1	1	39	Tb09.211.3620	Tb927.9.12670	predicted zinc finger protein
982	-1.7	4.2	1.8	3	1	1	82.3	Tb927.2.5020	Tb927.2.5020	acyl-CoA oxidase, putative
1021	-1.5	4.2	3.5	5	1	1	38.7	Tb11.01.3580	Tb927.11.11710	Putative serine esterase (DUF676), putative
1139	-1.3	4.2	4.5	7	1	1	31.9	Tb927.7.2710	Tb927.7.2710	NADH-cytochrome b5 reductase, putative
856	-2.6	4.19	2.6	3	1	1	50.8	Tb927.10.880	Tb927.10.880	thymidine kinase
1074	-1.4	4.19	9.2	17	1	1	16.3	Tb11.01.4870	Tb927.11.13290	mitochondrial import inner membrane translocase subunit tim17
1191	-1.2	4.18	5.4	21	1	1	48.1	Tb11.01.8280	Tb927.11.16560	Nucleotide sugar transporter 2
967	-1.7	4.17	4.7	6	1	1	32.5	Tb927.6.1080	Tb927.6.1080	hydroxyacylglutathione hydrolase, putative
1168	-1.2	4.17	0.8	1	1	1	83	Tb927.10.7130	Tb927.10.7130	hypothetical protein, conserved
938	-1.9	4.16	0.9	1	1	1	125.6	Tb927.7.4080	Tb927.7.4080	SNF2 family helicase-like protein, putative
1230	-1.1	4.16	0.7	1	1	1	134.6	Tb09.211.3610	Tb927.9.12650	ubiquitin-activating enzyme E1, putative
823	-3.1	4.15	1.2	2	1	1	137.6	Tb11.01.1910	Tb927.11.10150	Enoyl-CoA hydratase/isomerase family, putative
1051	-1.4	4.15	4	6	1	1	69.9	Tb427.BES15.7	Tb427.BES15.7	expression site-associated gene 8 (ESAG8) protein, putative
1199	-1.2	4.14	3.8	5	1	1	46	Tb11.01.3530	Tb927.11.11660	conserved protein
829	-2.9	4.13	3.3	5	1	1	45.5	Tb11.01.7690	Tb927.11.16030	proteasome regulatory non-ATP-ase subunit 7
1056	-1.4	4.13	0.4	1	1	1	303.6	Tb927.10.2880	Tb927.10.2880	Voltage-dependent calcium channel subunit, putative
1137	-1.3	4.12	3.6	5	1	1	36.4	Tb927.8.1170	Tb927.8.1170	eukaryotic translation initiation factor 3 subunit h
1132	-1.3	4.09	4.2	5	1	1	29.8	Tb11.01.2570	Tb927.11.10800	Domain of unknown function (DUF4496), putative
1111	-1.3	4.08	4	5	1	1	49.8	Tb09.244.2750	Tb927.9.15100	hypothetical protein, conserved
889	-2.2	4.06	2.8	4	1	1	55.6	Tb11.01.3560	Tb927.11.11690	Vacuolar proton pump subunit B, putative
958	-1.8	4.04	3	4	1	1	58.6	Tb11.02.5150	Tb927.11.7240	nexin-dynein regulatory complex 2
1160	-1.2	4.04	0.3	1	1	1	733.1	Tb927.4.310	Tb927.4.310	SPRY domain/HECT-domain (ubiquitin-transferase), putative
1280	-1	4.04	0.9	1	1	1	80.6	Tb927.6.1120	Tb927.6.1120	hypothetical protein, conserved
979	-1.7	4.02	2	3	1	1	87.7	Tb927.8.6350	Tb927.8.6350	CYC2-like cyclin, putative
1267	-1	4.02	4.6	6	1	1	58.7	Tb927.6.1850	Tb927.6.1850	quiescin sulfhydryl oxidase
1020	-1.5	4.01	1.3	2	1	1	111.9	Tb927.4.2900	Tb927.4.2900	hypothetical protein, conserved
946	-1.9	4	6.7	10	1	1	17.4	Tb927.2.5140	Tb927.2.5140	hypothetical protein, conserved
1091	-1.4	4	2.3	4	1	1	111	Tb927.10.3780	Tb927.10.3780	hypothetical protein, conserved
885	-2.3	3.99	2.5	4	1	1	26.5	Tb11.02.4680	Tb927.11.6850	Optic atrophy 3 protein (OPA3), putative
1126	-1.3	3.98	2.7	4	1	1	94	Tb05.5K5.110	Tb05.5K5.110	major vault protein, putative
1109	-1.3	3.94	3.6	5	1	1	28.5	Tb09.244.2790	Tb927.9.15060	rRNA processing protein, putative
1083	-1.4	3.93	2.4	3	1	1	48	Tb927.5.3550	Tb927.5.3550	hypothetical protein, conserved
556	-15	3.91	5.1	11	1	1	38.6	Tb927.3.4910	Tb927.3.4910	signal peptide peptidase, putative
820	-3.1	3.85	4.4	6	1	1	35.2	Tb927.3.1680	Tb927.3.1680	Eukaryotic translation initiation factor 3 subunit F
1094	-1.4	3.84	2.5	4	1	1	72.1	Tb11.01.7750	Tb927.11.16090	Outer dynein arm docking complex protein 2, putative
759	-5.2	3.82	2.6	6	1	1	60.2	Tb927.10.3350	Tb927.10.3350	major facilitator superfamily, putative
1095	-1.4	3.81	2.8	4	1	1	53.2	Tb927.8.7970	Tb927.8.7970	hypothetical protein
1104	-1.3	3.8	12	15	1	1	13.4	Tb09.160.0420	#N/A	#N/A
776	-4.2	3.74	2.7	4	1	1	65.6	Tb927.10.450	Tb927.10.450	Component of motile flagella 62
1119	-1.3	3.72	0.6	1	1	1	121.4	Tb927.10.10090	Tb927.10.10090	Component of motile flagella 14
1276	-1	3.67	19	33	1	1	4.7	Tb927.1.2270	#N/A	#N/A
897	-2.2	3.64	5.6	9	1	1	38.7	Tb11.02.3640	Tb927.11.5860	AGC/RSK family serine/threonine kinase, putative
1076	-1.4	2.98	4.3	5	1	1	74.3	Tb927.7.2220	Tb927.7.2220	hypothetical protein, conserved
